# Supplementary material for: Estimating the causal effect of redlining on present-day air pollution
Source: Biometrics. 2026 Jan 15;82(1):ujaf173. doi: 10.1093/biomtc/ujaf173 (PMC12805554; doi:10.1093/biomtc/ujaf173)
Supplement: ujaf173_Supplemental_Files — Web Appendices (A–E), Web Tables (S1–S5), and Web Figures (S1–S7) referenced in Sections 2 and 4–8, as well as the code used to implement the proposed methods, are available with this paper at the Biometrics website on Oxford Academic. [file ujaf173_supplemental_files.zip]

Archive with 124 entries (116 files):
- Estimating the Causal Effect of Redlining on Present-day Air Pollution/
- Estimating the Causal Effect of Redlining on Present-day Air Pollution/Air_Pollution_Redlining-main/
- Estimating the Causal Effect of Redlining on Present-day Air Pollution/Air_Pollution_Redlining-main/data/
- Estimating the Causal Effect of Redlining on Present-day Air Pollution/Air_Pollution_Redlining-main/data/.DS_Store
- Estimating the Causal Effect of Redlining on Present-day Air Pollution/Air_Pollution_Redlining-main/data/cleaned/
- Estimating the Causal Effect of Redlining on Present-day Air Pollution/Air_Pollution_Redlining-main/data/cleaned/accurate_census1940_sp.Rdata
- Estimating the Causal Effect of Redlining on Present-day Air Pollution/Air_Pollution_Redlining-main/data/cleaned/census40.rds
- Estimating the Causal Effect of Redlining on Present-day Air Pollution/Air_Pollution_Redlining-main/data/cleaned/census40_sp.RData
- Estimating the Causal Effect of Redlining on Present-day Air Pollution/Air_Pollution_Redlining-main/data/cleaned/final_census1940.Rdata
- Estimating the Causal Effect of Redlining on Present-day Air Pollution/Air_Pollution_Redlining-main/data/cleaned/final_census1940.rds
- Estimating the Causal Effect of Redlining on Present-day Air Pollution/Air_Pollution_Redlining-main/data/cleaned/final_census1940_sp.Rdata
- Estimating the Causal Effect of Redlining on Present-day Air Pollution/Air_Pollution_Redlining-main/data/cleaned/pollution.RData
- Estimating the Causal Effect of Redlining on Present-day Air Pollution/Air_Pollution_Redlining-main/data/cleaned/RedliningSplineMat1199.rds
- Estimating the Causal Effect of Redlining on Present-day Air Pollution/Air_Pollution_Redlining-main/data/cleaned/RedliningSplineMat1202.rds
- Estimating the Causal Effect of Redlining on Present-day Air Pollution/Air_Pollution_Redlining-main/data/cleaned/RedliningSplineMat1609.rds
- Estimating the Causal Effect of Redlining on Present-day Air Pollution/Air_Pollution_Redlining-main/data/cleaned/RedliningSplineMat1614.rds
- Estimating the Causal Effect of Redlining on Present-day Air Pollution/Air_Pollution_Redlining-main/data/cleaned/RedliningSplineMat2023.rds
- Estimating the Causal Effect of Redlining on Present-day Air Pollution/Air_Pollution_Redlining-main/data/cleaned/RedliningSplineMat2028.rds
- Estimating the Causal Effect of Redlining on Present-day Air Pollution/Air_Pollution_Redlining-main/data/cleaned/RedliningSplineMat2421.rds
- Estimating the Causal Effect of Redlining on Present-day Air Pollution/Air_Pollution_Redlining-main/data/cleaned/RedliningSplineMat2428.rds
- Estimating the Causal Effect of Redlining on Present-day Air Pollution/Air_Pollution_Redlining-main/data/cleaned/RedliningSplineMat2815.rds
- Estimating the Causal Effect of Redlining on Present-day Air Pollution/Air_Pollution_Redlining-main/data/cleaned/RedliningSplineMat2821.rds
- Estimating the Causal Effect of Redlining on Present-day Air Pollution/Air_Pollution_Redlining-main/data/cleaned/RedliningSplineMat3169.rds
- Estimating the Causal Effect of Redlining on Present-day Air Pollution/Air_Pollution_Redlining-main/data/cleaned/RedliningSplineMat3176.rds
- Estimating the Causal Effect of Redlining on Present-day Air Pollution/Air_Pollution_Redlining-main/data/cleaned/RedliningSplineMat3435.rds
- Estimating the Causal Effect of Redlining on Present-day Air Pollution/Air_Pollution_Redlining-main/data/cleaned/RedliningSplineMat3442.rds
- Estimating the Causal Effect of Redlining on Present-day Air Pollution/Air_Pollution_Redlining-main/data/cleaned/RedliningSplineMat392.rds
- Estimating the Causal Effect of Redlining on Present-day Air Pollution/Air_Pollution_Redlining-main/data/cleaned/RedliningSplineMat394.rds
- Estimating the Causal Effect of Redlining on Present-day Air Pollution/Air_Pollution_Redlining-main/data/cleaned/RedliningSplineMat800.rds
- Estimating the Causal Effect of Redlining on Present-day Air Pollution/Air_Pollution_Redlining-main/data/cleaned/RedliningSplineMat803.rds
- Estimating the Causal Effect of Redlining on Present-day Air Pollution/Air_Pollution_Redlining-main/data/cleaned/RedliningSplineMat_R0.rds
- Estimating the Causal Effect of Redlining on Present-day Air Pollution/Air_Pollution_Redlining-main/data/cleaned/RedliningSplineMat_R10.rds
- Estimating the Causal Effect of Redlining on Present-day Air Pollution/Air_Pollution_Redlining-main/data/cleaned/RedliningSplineMat_R20.rds
- Estimating the Causal Effect of Redlining on Present-day Air Pollution/Air_Pollution_Redlining-main/data/cleaned/RedliningSplineMat_R30.rds
- Estimating the Causal Effect of Redlining on Present-day Air Pollution/Air_Pollution_Redlining-main/data/cleaned/RedliningSplineMat_R40.rds
- Estimating the Causal Effect of Redlining on Present-day Air Pollution/Air_Pollution_Redlining-main/data/cleaned/RedliningSplineMat_R50.rds
- Estimating the Causal Effect of Redlining on Present-day Air Pollution/Air_Pollution_Redlining-main/data/cleaned/RedliningSplineMat_R60.rds
- Estimating the Causal Effect of Redlining on Present-day Air Pollution/Air_Pollution_Redlining-main/data/cleaned/RedliningSplineMat_R70.rds
- Estimating the Causal Effect of Redlining on Present-day Air Pollution/Air_Pollution_Redlining-main/data/cleaned/RedliningSplineMat_R80.rds
- Estimating the Causal Effect of Redlining on Present-day Air Pollution/Air_Pollution_Redlining-main/data/cleaned/RedliningSplineMat_R90.rds
- Estimating the Causal Effect of Redlining on Present-day Air Pollution/Air_Pollution_Redlining-main/data/cleaned/RedliningSplineMat_RInf.rds
- Estimating the Causal Effect of Redlining on Present-day Air Pollution/Air_Pollution_Redlining-main/data/cleaned/tract40.Rdata
- Estimating the Causal Effect of Redlining on Present-day Air Pollution/Air_Pollution_Redlining-main/data/nhgis0008_csv/
- Estimating the Causal Effect of Redlining on Present-day Air Pollution/Air_Pollution_Redlining-main/data/nhgis0008_csv/nhgis0008_ds76_1940_tract.csv
- Estimating the Causal Effect of Redlining on Present-day Air Pollution/Air_Pollution_Redlining-main/data/nhgis0008_csv/nhgis0008_ds76_1940_tract_codebook.txt
- Estimating the Causal Effect of Redlining on Present-day Air Pollution/Air_Pollution_Redlining-main/data/nhgis0008_csv/nhgis0008_ds80_1940_tract.csv
- Estimating the Causal Effect of Redlining on Present-day Air Pollution/Air_Pollution_Redlining-main/data/nhgis0008_csv/nhgis0008_ds80_1940_tract_codebook.txt
- Estimating the Causal Effect of Redlining on Present-day Air Pollution/Air_Pollution_Redlining-main/data/nhgis0008_shape/
- Estimating the Causal Effect of Redlining on Present-day Air Pollution/Air_Pollution_Redlining-main/data/nhgis0008_shape/nhgis0008_shapefile_tl2000_us_tract_1940/
- Estimating the Causal Effect of Redlining on Present-day Air Pollution/Air_Pollution_Redlining-main/data/nhgis0008_shape/nhgis0008_shapefile_tl2000_us_tract_1940/US_tract_1940.dbf
- Estimating the Causal Effect of Redlining on Present-day Air Pollution/Air_Pollution_Redlining-main/data/nhgis0008_shape/nhgis0008_shapefile_tl2000_us_tract_1940/US_tract_1940.prj
- Estimating the Causal Effect of Redlining on Present-day Air Pollution/Air_Pollution_Redlining-main/data/nhgis0008_shape/nhgis0008_shapefile_tl2000_us_tract_1940/US_tract_1940.sbn
- Estimating the Causal Effect of Redlining on Present-day Air Pollution/Air_Pollution_Redlining-main/data/nhgis0008_shape/nhgis0008_shapefile_tl2000_us_tract_1940/US_tract_1940.sbx
- Estimating the Causal Effect of Redlining on Present-day Air Pollution/Air_Pollution_Redlining-main/data/nhgis0008_shape/nhgis0008_shapefile_tl2000_us_tract_1940/US_tract_1940.shp
- Estimating the Causal Effect of Redlining on Present-day Air Pollution/Air_Pollution_Redlining-main/data/nhgis0008_shape/nhgis0008_shapefile_tl2000_us_tract_1940/US_tract_1940.shp.xml
- Estimating the Causal Effect of Redlining on Present-day Air Pollution/Air_Pollution_Redlining-main/data/nhgis0008_shape/nhgis0008_shapefile_tl2000_us_tract_1940/US_tract_1940.shx
- Estimating the Causal Effect of Redlining on Present-day Air Pollution/Air_Pollution_Redlining-main/LICENSE
- Estimating the Causal Effect of Redlining on Present-day Air Pollution/Air_Pollution_Redlining-main/README.md
- Estimating the Causal Effect of Redlining on Present-day Air Pollution/Air_Pollution_Redlining-main/src/
- Estimating the Causal Effect of Redlining on Present-day Air Pollution/Air_Pollution_Redlining-main/src/bayes_mcmc_latent_u1w3.R
- Estimating the Causal Effect of Redlining on Present-day Air Pollution/Air_Pollution_Redlining-main/src/bayes_mcmc_latent_u1w3_random_effect.R
- Estimating the Causal Effect of Redlining on Present-day Air Pollution/Air_Pollution_Redlining-main/src/bayes_mcmc_nonlatent_3w.R
- Estimating the Causal Effect of Redlining on Present-day Air Pollution/Air_Pollution_Redlining-main/src/helper.R
- Estimating the Causal Effect of Redlining on Present-day Air Pollution/Air_Pollution_Redlining-main/src/redlining_data_clean.R
- Estimating the Causal Effect of Redlining on Present-day Air Pollution/Air_Pollution_Redlining-main/src/redlining_data_stats.R
- Estimating the Causal Effect of Redlining on Present-day Air Pollution/Air_Pollution_Redlining-main/src/redlining_model_latent_u1w3.csh
- Estimating the Causal Effect of Redlining on Present-day Air Pollution/Air_Pollution_Redlining-main/src/redlining_model_latent_u1w3.R
- Estimating the Causal Effect of Redlining on Present-day Air Pollution/Air_Pollution_Redlining-main/src/redlining_model_latent_u1w3_random_effect.csh
- Estimating the Causal Effect of Redlining on Present-day Air Pollution/Air_Pollution_Redlining-main/src/redlining_model_latent_u1w3_random_effect.R
- Estimating the Causal Effect of Redlining on Present-day Air Pollution/Air_Pollution_Redlining-main/src/redlining_model_nonlatent_w3.csh
- Estimating the Causal Effect of Redlining on Present-day Air Pollution/Air_Pollution_Redlining-main/src/redlining_model_nonlatent_w3.R
- Estimating the Causal Effect of Redlining on Present-day Air Pollution/Air_Pollution_Redlining-main/src/redlining_post.R
- Estimating the Causal Effect of Redlining on Present-day Air Pollution/Air_Pollution_Redlining-main/src/redlining_post_random_effect.R
- Estimating the Causal Effect of Redlining on Present-day Air Pollution/Air_Pollution_Redlining-main/src/simu0_data.R
- Estimating the Causal Effect of Redlining on Present-day Air Pollution/Air_Pollution_Redlining-main/src/simu0_latent_u1w3.csh
- Estimating the Causal Effect of Redlining on Present-day Air Pollution/Air_Pollution_Redlining-main/src/simu0_latent_u1w3.R
- Estimating the Causal Effect of Redlining on Present-day Air Pollution/Air_Pollution_Redlining-main/src/simu0_nonlatent_w3.csh
- Estimating the Causal Effect of Redlining on Present-day Air Pollution/Air_Pollution_Redlining-main/src/simu0_nonlatent_w3.R
- Estimating the Causal Effect of Redlining on Present-day Air Pollution/Air_Pollution_Redlining-main/src/simu0_post.R
- Estimating the Causal Effect of Redlining on Present-day Air Pollution/Air_Pollution_Redlining-main/src/simu1_data.R
- Estimating the Causal Effect of Redlining on Present-day Air Pollution/Air_Pollution_Redlining-main/src/simu1_latent_u1w3.csh
- Estimating the Causal Effect of Redlining on Present-day Air Pollution/Air_Pollution_Redlining-main/src/simu1_latent_u1w3.R
- Estimating the Causal Effect of Redlining on Present-day Air Pollution/Air_Pollution_Redlining-main/src/simu1_nonlatent_w3.csh
- Estimating the Causal Effect of Redlining on Present-day Air Pollution/Air_Pollution_Redlining-main/src/simu1_nonlatent_w3.R
- Estimating the Causal Effect of Redlining on Present-day Air Pollution/Air_Pollution_Redlining-main/src/simu1_post.R
- Estimating the Causal Effect of Redlining on Present-day Air Pollution/Air_Pollution_Redlining-main/src/simu2_data.R
- Estimating the Causal Effect of Redlining on Present-day Air Pollution/Air_Pollution_Redlining-main/src/simu2_latent_u1w3.csh
- Estimating the Causal Effect of Redlining on Present-day Air Pollution/Air_Pollution_Redlining-main/src/simu2_latent_u1w3.R
- Estimating the Causal Effect of Redlining on Present-day Air Pollution/Air_Pollution_Redlining-main/src/simu2_nonlatent_w3.csh
- Estimating the Causal Effect of Redlining on Present-day Air Pollution/Air_Pollution_Redlining-main/src/simu2_nonlatent_w3.R
- Estimating the Causal Effect of Redlining on Present-day Air Pollution/Air_Pollution_Redlining-main/src/simu2_post.R
- Estimating the Causal Effect of Redlining on Present-day Air Pollution/Air_Pollution_Redlining-main/src/simu3_data.R
- Estimating the Causal Effect of Redlining on Present-day Air Pollution/Air_Pollution_Redlining-main/src/simu3_latent_u1w3.csh
- Estimating the Causal Effect of Redlining on Present-day Air Pollution/Air_Pollution_Redlining-main/src/simu3_latent_u1w3.R
- Estimating the Causal Effect of Redlining on Present-day Air Pollution/Air_Pollution_Redlining-main/src/simu3_nonlatent_w3.csh
- Estimating the Causal Effect of Redlining on Present-day Air Pollution/Air_Pollution_Redlining-main/src/simu3_nonlatent_w3.R
- Estimating the Causal Effect of Redlining on Present-day Air Pollution/Air_Pollution_Redlining-main/src/simu3_post.R
- Estimating the Causal Effect of Redlining on Present-day Air Pollution/Air_Pollution_Redlining-main/src/simu7_data.R
- Estimating the Causal Effect of Redlining on Present-day Air Pollution/Air_Pollution_Redlining-main/src/simu7_latent_u1w3.csh
- Estimating the Causal Effect of Redlining on Present-day Air Pollution/Air_Pollution_Redlining-main/src/simu7_latent_u1w3.R
- Estimating the Causal Effect of Redlining on Present-day Air Pollution/Air_Pollution_Redlining-main/src/simu7_nonlatent_w3.csh
- Estimating the Causal Effect of Redlining on Present-day Air Pollution/Air_Pollution_Redlining-main/src/simu7_nonlatent_w3.R
- Estimating the Causal Effect of Redlining on Present-day Air Pollution/Air_Pollution_Redlining-main/src/simu7_post.R
- Estimating the Causal Effect of Redlining on Present-day Air Pollution/Air_Pollution_Redlining-main/src/simu8_data.R
- Estimating the Causal Effect of Redlining on Present-day Air Pollution/Air_Pollution_Redlining-main/src/simu8_latent_u1w3.csh
- Estimating the Causal Effect of Redlining on Present-day Air Pollution/Air_Pollution_Redlining-main/src/simu8_latent_u1w3.R
- Estimating the Causal Effect of Redlining on Present-day Air Pollution/Air_Pollution_Redlining-main/src/simu8_nonlatent_w3.csh
- Estimating the Causal Effect of Redlining on Present-day Air Pollution/Air_Pollution_Redlining-main/src/simu8_nonlatent_w3.R
- Estimating the Causal Effect of Redlining on Present-day Air Pollution/Air_Pollution_Redlining-main/src/simu8_post.R
- Estimating the Causal Effect of Redlining on Present-day Air Pollution/Air_Pollution_Redlining-main/src/simu9_data.R
- Estimating the Causal Effect of Redlining on Present-day Air Pollution/Air_Pollution_Redlining-main/src/simu9_latent_u1w3.csh
- Estimating the Causal Effect of Redlining on Present-day Air Pollution/Air_Pollution_Redlining-main/src/simu9_latent_u1w3.R
- Estimating the Causal Effect of Redlining on Present-day Air Pollution/Air_Pollution_Redlining-main/src/simu9_nonlatent_w3.csh
- Estimating the Causal Effect of Redlining on Present-day Air Pollution/Air_Pollution_Redlining-main/src/simu9_nonlatent_w3.R
- Estimating the Causal Effect of Redlining on Present-day Air Pollution/Air_Pollution_Redlining-main/src/simu9_post.R
- Estimating the Causal Effect of Redlining on Present-day Air Pollution/Air_Pollution_Redlining-main/src/simured1_data.R
- Estimating the Causal Effect of Redlining on Present-day Air Pollution/Air_Pollution_Redlining-main/src/simured1_latent_u1w3.csh
- Estimating the Causal Effect of Redlining on Present-day Air Pollution/Air_Pollution_Redlining-main/src/simured1_latent_u1w3.R
- Estimating the Causal Effect of Redlining on Present-day Air Pollution/Air_Pollution_Redlining-main/src/simured1_nonlatent_w3.csh
- Estimating the Causal Effect of Redlining on Present-day Air Pollution/Air_Pollution_Redlining-main/src/simured1_nonlatent_w3.R
- Estimating the Causal Effect of Redlining on Present-day Air Pollution/Air_Pollution_Redlining-main/src/simured1_post.R
- Estimating the Causal Effect of Redlining on Present-day Air Pollution/Air_Pollution_Redlining-main/src/simu_post.R
- Estimating the Causal Effect of Redlining on Present-day Air Pollution/Air_Pollution_Redlining-main/src/spline.R
- Supplementary_Materials_for_Estimating_the_Causal_Effect_of_Redlining_on_Present-day_Air_Pollution.pdf
