# Supplementary material for: Estimating the causal effect of redlining on present-day air pollution
Source: Biometrics. 2026 Jan 15;82(1):ujaf173. doi: 10.1093/biomtc/ujaf173 (PMC12805554; doi:10.1093/biomtc/ujaf173)
Supplement: ujaf173_Supplemental_Files — Web Appendices (A–E), Web Tables (S1–S5), and Web Figures (S1–S7) referenced in Sections 2 and 4–8, as well as the code used to implement the proposed methods, are available with this paper at the Biometrics website on Oxford Academic. [file ujaf173_supplemental_files.zip › Estimating the Causal Effect of Redlining on Present-day Air Pollution/Air_Pollution_Redlining-main/data/nhgis0008_csv/nhgis0008_ds76_1940_tract.csv]

GISJOIN	YEAR	STATE	STATEA	COUNTY	COUNTYA	PRETRACTA	TRACTA	POSTTRCTA	AREANAME	BUB001	BVG001	BUD001	BUD002	BUW001	BUW002	BUW003	BUW004	BVI001	BVI002	BVI003	BVI004	BVI005	BVI006	BVI007	BVI008	BVI009	BVI010	BVI011	BVI012	BVI013	BVJ001
G01007300001	1940	Alabama	01	Jefferson	073		0001		STCTY-01073 TRACT- 0001 IN BIRMINGHAM AL	2792	9	710	166	812	195	195	892	0	1	10	37	60	69	67	95	10	0	0	0	0	24.32
G01007300002	1940	Alabama	01	Jefferson	073		0002		STCTY-01073 TRACT- 0002 IN BIRMINGHAM AL	1796	29	448	113	521	120	149	570	6	10	6	25	48	69	60	45	8	0	0	0	0	22.65
G01007300003	1940	Alabama	01	Jefferson	073		0003		STCTY-01073 TRACT- 0003 IN BIRMINGHAM AL	3935	159	1013	397	1147	264	459	1244	6	10	6	25	48	69	60	45	8	0	0	0	0	22.65
G01007300004	1940	Alabama	01	Jefferson	073		0004		STCTY-01073 TRACT- 0004 IN BIRMINGHAM AL	4882	738	1297	295	1505	333	359	1512	2	13	42	104	139	139	68	92	9	0	1	0	0	19.66
G01007300005	1940	Alabama	01	Jefferson	073		0005		STCTY-01073 TRACT- 0005 IN BIRMINGHAM AL	5960	1636	1431	463	1743	462	570	1702	4	10	75	304	164	145	112	86	16	1	0	0	0	16.50
G01007300006	1940	Alabama	01	Jefferson	073		0006		STCTY-01073 TRACT- 0006 IN BIRMINGHAM AL	3984	3235	836	393	1129	232	501	1043	5	19	141	381	144	27	8	0	0	0	0	0	0	12.09
G01007300007	1940	Alabama	01	Jefferson	073		0007		STCTY-01073 TRACT- 0007 IN BIRMINGHAM AL	4937	4845	940	287	1393	308	554	1218	16	132	264	488	57	6	0	0	0	0	1	0	0	10.22
G01007300008	1940	Alabama	01	Jefferson	073		0008		STCTY-01073 TRACT- 0008 IN BIRMINGHAM AL	7604	1324	1998	534	2350	462	653	2273	10	20	107	282	271	292	132	110	17	2	0	0	0	18.24
G01007300009	1940	Alabama	01	Jefferson	073		0009		STCTY-01073 TRACT- 0009 IN BIRMINGHAM AL	7296	6276	1650	603	2161	379	820	2047	11	31	312	1032	225	66	21	13	0	0	0	0	0	11.93
G01007300010	1940	Alabama	01	Jefferson	073		0010		STCTY-01073 TRACT- 0010 IN BIRMINGHAM AL	2403	1247	541	101	683	149	157	701	0	7	42	182	113	41	21	21	13	2	0	0	0	14.23
G01007300011	1940	Alabama	01	Jefferson	073		0011		STCTY-01073 TRACT- 0011 IN BIRMINGHAM AL	5222	2820	1181	377	1457	386	505	1531	23	44	196	275	136	75	35	15	0	0	0	0	0	11.98
G01007300012	1940	Alabama	01	Jefferson	073		0012		STCTY-01073 TRACT- 0012 IN BIRMINGHAM AL	6597	3102	1693	362	1976	408	530	1954	10	37	136	362	225	128	78	49	21	10	1	2	0	14.29
G01007300013	1940	Alabama	01	Jefferson	073		0013		STCTY-01073 TRACT- 0013 IN BIRMINGHAM AL	2476	2045	540	269	656	224	308	701	2	15	51	109	63	42	15	7	4	0	0	0	0	13.44
G01007300014	1940	Alabama	01	Jefferson	073		0014		STCTY-01073 TRACT- 0014 IN BIRMINGHAM AL	3747	3622	739	419	1003	268	519	1003	5	21	142	217	138	51	16	11	2	0	0	0	0	12.58
G01007300015	1940	Alabama	01	Jefferson	073		0015		STCTY-01073 TRACT- 0015 IN BIRMINGHAM AL	8145	1366	2161	821	2484	608	985	2465	24	21	63	199	223	248	224	344	113	15	1	1	0	23.69
G01007300016	1940	Alabama	01	Jefferson	073		0016		STCTY-01073 TRACT- 0016 IN BIRMINGHAM AL	9138	715	2718	1333	2927	639	1468	2691	15	22	120	169	101	108	132	349	307	148	48	12	0	32.32
G01007300017	1940	Alabama	01	Jefferson	073		0017		STCTY-01073 TRACT- 0017 IN BIRMINGHAM AL	2764	906	625	203	818	198	281	749	9	30	125	143	182	78	24	16	1	0	0	0	0	14.08
G01007300018	1940	Alabama	01	Jefferson	073		0018		STCTY-01073 TRACT- 0018 IN BIRMINGHAM AL	6401	2816	1389	689	1857	423	826	1901	12	25	181	359	198	140	99	136	26	4	0	0	0	14.83
G01007300019	1940	Alabama	01	Jefferson	073		0019		STCTY-01073 TRACT- 0019 IN BIRMINGHAM AL	3274	655	806	355	972	227	427	993	8	14	44	65	115	100	85	85	9	0	0	0	0	20.33
G01007300020	1940	Alabama	01	Jefferson	073		0020		STCTY-01073 TRACT- 0020 IN BIRMINGHAM AL	2329	174	624	251	697	175	272	754	0	3	9	22	30	40	34	69	37	12	1	3	0	28.32
G01007300021	1940	Alabama	01	Jefferson	073		0021		STCTY-01073 TRACT- 0021 IN BIRMINGHAM AL	3982	48	1034	297	1154	280	352	1226	4	10	8	33	58	57	45	141	40	11	0	0	0	28.22
G01007300022	1940	Alabama	01	Jefferson	073		0022		STCTY-01073 TRACT- 0022 IN BIRMINGHAM AL	2813	435	696	284	834	183	328	813	9	15	27	41	44	37	41	75	28	1	0	0	1	22.68
G01007300023	1940	Alabama	01	Jefferson	073		0023		STCTY-01073 TRACT- 0023 IN BIRMINGHAM AL	4756	792	1253	438	1462	329	512	1427	21	33	57	88	61	75	51	106	83	36	1	0	0	22.57
G01007300024	1940	Alabama	01	Jefferson	073		0024		STCTY-01073 TRACT- 0024 IN BIRMINGHAM AL	5777	3968	1287	695	1626	353	790	1503	11	32	261	542	291	92	43	21	4	2	1	0	0	12.69
G01007300025	1940	Alabama	01	Jefferson	073		0025		STCTY-01073 TRACT- 0025 IN BIRMINGHAM AL	2631	1236	571	306	749	175	376	636	14	106	175	200	61	35	19	19	1	0	0	0	0	10.00
G01007300026	1940	Alabama	01	Jefferson	073		0026		STCTY-01073 TRACT- 0026 IN BIRMINGHAM AL	5426	4577	1258	650	1575	377	798	1443	42	95	475	503	143	74	57	28	10	3	2	0	0	10.53
G01007300027	1940	Alabama	01	Jefferson	073		0027		STCTY-01073 TRACT- 0027 IN BIRMINGHAM AL	4044	701	1440	564	1739	555	654	754	14	23	75	117	84	103	79	92	52	32	14	3	0	17.63
G01007300028	1940	Alabama	01	Jefferson	073		0028		STCTY-01073 TRACT- 0028 IN BIRMINGHAM AL	10896	9661	2755	1601	3461	609	1986	2633	11	69	597	1204	549	189	75	51	10	3	2	2	0	12.42
G01007300029	1940	Alabama	01	Jefferson	073		0029		STCTY-01073 TRACT- 0029 IN BIRMINGHAM AL	7594	7403	1908	1153	2233	455	1291	2069	3	29	134	862	563	169	43	14	4	0	2	0	0	13.82
G01007300030	1940	Alabama	01	Jefferson	073		0030		STCTY-01073 TRACT- 0030 IN BIRMINGHAM AL	6296	165	1939	663	2044	437	737	1972	8	3	13	46	111	143	147	258	131	68	25	2	1	29.77
G01007300031	1940	Alabama	01	Jefferson	073		0031		STCTY-01073 TRACT- 0031 IN BIRMINGHAM AL	5248	34	1539	457	1654	364	533	1680	0	6	6	36	95	124	128	187	66	29	18	1	0	27.66
G01007300032	1940	Alabama	01	Jefferson	073		0032		STCTY-01073 TRACT- 0032 IN BIRMINGHAM AL	7410	5939	1780	884	2140	397	1067	1992	6	37	110	739	553	127	60	43	7	0	1	0	0	14.16
G01007300033	1940	Alabama	01	Jefferson	073		0033		STCTY-01073 TRACT- 0033 IN BIRMINGHAM AL	6254	3809	1524	406	1831	410	573	1784	8	15	71	354	465	131	33	12	2	1	0	0	0	15.55
G01007300034	1940	Alabama	01	Jefferson	073		0034		STCTY-01073 TRACT- 0034 IN BIRMINGHAM AL	6097	479	1798	434	1972	402	540	1840	29	29	38	144	187	167	144	183	46	10	1	0	0	21.36
G01007300035	1940	Alabama	01	Jefferson	073		0035		STCTY-01073 TRACT- 0035 IN BIRMINGHAM AL	4084	330	1079	206	1195	282	270	1280	1	9	32	116	122	110	60	36	1	0	0	0	0	18.00
G01007300036	1940	Alabama	01	Jefferson	073		0036		STCTY-01073 TRACT- 0036 IN BIRMINGHAM AL	2741	407	819	225	875	168	247	852	0	0	4	20	33	33	33	29	39	46	4	0	0	29.12
G01007300037	1940	Alabama	01	Jefferson	073		0037		STCTY-01073 TRACT- 0037 IN BIRMINGHAM AL	4041	9	1227	375	1305	239	436	1304	1	3	0	17	32	52	75	158	121	35	6	1	0	33.96
G01007300038	1940	Alabama	01	Jefferson	073		0038		STCTY-01073 TRACT- 0038 IN BIRMINGHAM AL	6377	1075	1741	610	1932	365	700	1862	1	10	34	155	129	104	127	214	54	15	0	0	0	23.95
G01007300039	1940	Alabama	01	Jefferson	073		0039		STCTY-01073 TRACT- 0039 IN BIRMINGHAM AL	1764	1150	408	217	472	107	235	515	1	14	33	102	41	36	28	18	2	0	0	0	0	13.89
G01007300040	1940	Alabama	01	Jefferson	073		0040		STCTY-01073 TRACT- 0040 IN BIRMINGHAM AL	9643	256	2807	1029	3058	665	1203	2996	11	16	35	73	200	239	280	470	149	29	7	0	0	27.72
G01007300041	1940	Alabama	01	Jefferson	073		0041		STCTY-01073 TRACT- 0041 IN BIRMINGHAM AL	3592	2233	881	459	1074	206	535	1002	1	10	141	272	134	66	26	44	23	12	12	3	0	13.54
G01007300042	1940	Alabama	01	Jefferson	073		0042		STCTY-01073 TRACT- 0042 IN BIRMINGHAM AL	4908	4673	988	516	1222	592	615	1241	3	24	72	449	163	30	5	3	0	0	0	0	0	12.57
G01007300043	1940	Alabama	01	Jefferson	073		0043		STCTY-01073 TRACT- 0043 IN BIRMINGHAM AL	4939	4384	982	687	1387	244	919	1076	18	53	332	612	183	48	24	11	5	1	0	0	0	11.46
G01007300044	1940	Alabama	01	Jefferson	073		0044		STCTY-01073 TRACT- 0044 IN BIRMINGHAM AL	5904	4467	1386	1104	1820	367	1305	1273	51	77	263	621	190	111	60	47	13	6	18	3	0	12.23
G01007300045	1940	Alabama	01	Jefferson	073		0045		STCTY-01073 TRACT- 0045 IN BIRMINGHAM AL	5598	5197	1157	990	1573	308	1192	1271	15	76	458	651	263	83	26	37	21	2	0	0	0	11.55
G01007300046	1940	Alabama	01	Jefferson	073		0046		STCTY-01073 TRACT- 0046 IN BIRMINGHAM AL	3017	2843	644	601	876	145	680	636	0	26	219	412	136	35	15	9	1	0	0	0	0	11.70
G01007300047	1940	Alabama	01	Jefferson	073		0047		STCTY-01073 TRACT- 0047 IN BIRMINGHAM AL	11626	1118	3389	1735	3616	827	1859	3640	40	161	134	101	87	108	106	334	459	268	240	134	29	40.14
G01007300048	1940	Alabama	01	Jefferson	073		0048		STCTY-01073 TRACT- 0048 IN BIRMINGHAM AL	5094	387	1520	1011	1591	324	1061	1522	9	46	27	57	58	48	60	201	286	141	83	75	10	41.06
G01007300049	1940	Alabama	01	Jefferson	073		0049		STCTY-01073 TRACT- 0049 IN BIRMINGHAM AL	9804	686	2708	1776	3094	540	2078	2702	37	93	118	141	194	245	298	740	452	145	52	17	5	31.43
G01007300050	1940	Alabama	01	Jefferson	073		0050		STCTY-01073 TRACT- 0050 IN BIRMINGHAM AL	4458	213	1267	523	1452	279	638	1284	16	61	41	72	80	73	87	142	130	48	24	4	0	27.14
G01007300051	1940	Alabama	01	Jefferson	073		0051		STCTY-01073 TRACT- 0051 IN BIRMINGHAM AL	2477	2134	566	300	678	164	361	632	5	9	31	131	70	37	21	6	2	0	0	0	0	13.74
G01007300052	1940	Alabama	01	Jefferson	073		0052		STCTY-01073 TRACT- 0052 IN BIRMINGHAM AL	2610	410	657	195	744	194	227	792	3	6	17	42	40	46	57	85	13	2	0	0	0	24.63
G06000100001	1940	California	06	Alameda	001		0001		STCTY-06001 TRACT- 0001 IN OAKLAND CA	527	2	162	88	170	56	89	169	0	0	0	0	1	2	3	5	8	5	0	3	0	0.00
G06000100001A	1940	California	06	Alameda	001		0001	A	STCTY-06001 TRACT- 0001-A IN BERKELEY CA	2582	12	696	177	823	236	202	741	0	3	6	34	57	103	70	82	17	2	0	0	0	23.72
G06000100001B	1940	California	06	Alameda	001		0001	B	STCTY-06001 TRACT- 0001-B IN BERKELEY CA	3545	32	957	279	1211	298	348	948	0	3	6	34	57	103	70	82	17	2	0	0	0	23.72
G06000100002	1940	California	06	Alameda	001		0002		STCTY-06001 TRACT- 0002 IN OAKLAND CA	3873	3	1132	455	1183	309	484	1360	0	2	1	7	14	31	57	112	117	87	52	14	2	41.55
G06000100002A	1940	California	06	Alameda	001		0002	A	STCTY-06001 TRACT- 0002-A IN BERKELEY CA	1941	604	566	197	649	128	245	553	0	0	0	3	16	45	69	144	6	0	0	0	0	30.09
G06000100002B	1940	California	06	Alameda	001		0002	B	STCTY-06001 TRACT- 0002-B IN BERKELEY CA	3563	1179	926	355	1148	271	480	1022	0	2	1	30	58	105	161	208	40	3	1	0	0	27.87
G06000100002C	1940	California	06	Alameda	001		0002	C	STCTY-06001 TRACT- 0002-C IN BERKELEY CA	2920	724	725	301	883	279	390	838	0	0	2	17	28	59	111	178	28	3	0	0	0	29.32
G06000100002D	1940	California	06	Alameda	001		0002	D	STCTY-06001 TRACT- 0002-D IN BERKELEY CA	2665	635	790	269	903	202	318	814	0	0	2	4	19	77	71	135	31	5	0	0	0	29.43
G06000100003	1940	California	06	Alameda	001		0003		STCTY-06001 TRACT- 0003 IN OAKLAND CA	4766	9	1421	556	1531	395	623	1602	0	1	2	22	25	73	109	345	207	66	10	0	0	35.24
G06000100003A	1940	California	06	Alameda	001		0003	A	STCTY-06001 TRACT- 0003-A IN BERKELEY CA	4829	7	1355	572	1538	433	655	1517	0	1	3	48	112	142	181	323	113	29	3	1	0	29.25
G06000100003B	1940	California	06	Alameda	001		0003	B	STCTY-06001 TRACT- 0003-B IN BERKELEY CA	3304	4	822	477	932	409	536	1082	0	0	0	9	15	46	84	243	154	61	18	2	1	36.19
G06000100003C	1940	California	06	Alameda	001		0003	C	STCTY-06001 TRACT- 0003-C IN BERKELEY CA	4407	10	1076	835	1189	396	964	1460	0	0	3	21	23	44	105	291	241	150	76	20	10	39.71
G06000100003D	1940	California	06	Alameda	001		0003	D	STCTY-06001 TRACT- 0003-D IN BERKELEY CA	4601	20	1026	697	1062	528	716	1645	0	0	0	5	11	15	31	130	190	117	107	63	31	47.82
G06000100003E	1940	California	06	Alameda	001		0003	E	STCTY-06001 TRACT- 0003-E IN BERKELEY CA	2013	22	503	252	511	257	259	729	0	0	0	0	2	5	3	6	13	11	27	32	24	71.44
G06000100004	1940	California	06	Alameda	001		0004		STCTY-06001 TRACT- 0004 IN OAKLAND CA	4829	36	1379	628	1512	367	691	1564	0	1	5	24	32	77	115	334	226	84	20	1	0	35.65
G06000100004A	1940	California	06	Alameda	001		0004	A	STCTY-06001 TRACT- 0004-A IN BERKELEY CA	3028	1	942	306	1049	204	334	935	0	2	3	15	34	58	99	228	73	6	0	0	0	31.61
G06000100004B	1940	California	06	Alameda	001		0004	B	STCTY-06001 TRACT- 0004-B IN BERKELEY CA	4266	8	1166	551	1310	353	623	1333	1	0	2	18	41	76	166	364	152	22	5	0	0	32.78
G06000100004C	1940	California	06	Alameda	001		0004	C	STCTY-06001 TRACT- 0004-C IN BERKELEY CA	5443	6	1577	524	1744	426	599	1767	0	1	0	14	46	69	102	291	232	61	16	3	0	35.87
G06000100004D	1940	California	06	Alameda	001		0004	D	STCTY-06001 TRACT- 0004-D IN BERKELEY CA	2598	9	791	244	846	177	263	788	0	0	0	4	11	28	44	127	91	15	3	0	0	35.37
G06000100004E	1940	California	06	Alameda	001		0004	E	STCTY-06001 TRACT- 0004-E IN BERKELEY CA	3297	68	1004	358	1110	224	414	997	0	2	1	16	16	44	159	230	80	11	6	0	0	31.43
G06000100005	1940	California	06	Alameda	001		0005		STCTY-06001 TRACT- 0005 IN OAKLAND CA	5666	36	1677	692	1874	431	798	1759	2	1	3	15	43	104	187	413	222	40	9	0	0	33.48
G06000100005A	1940	California	06	Alameda	001		0005	A	STCTY-06001 TRACT- 0005-A IN BERKELEY CA	1887	0	547	374	675	194	440	464	0	11	6	63	98	113	108	131	55	11	2	1	0	24.89
G06000100005B	1940	California	06	Alameda	001		0005	B	STCTY-06001 TRACT- 0005-B IN BERKELEY CA	6535	12	1671	1485	1819	740	1621	2022	0	1	13	53	74	114	219	577	510	260	198	117	62	40.44
G06000100005C	1940	California	06	Alameda	001		0005	C	STCTY-06001 TRACT- 0005-C IN BERKELEY CA	2409	8	637	359	669	222	377	816	0	0	0	0	7	17	26	73	87	62	69	53	10	48.58
G06000100005D	1940	California	06	Alameda	001		0005	D	STCTY-06001 TRACT- 0005-D IN BERKELEY CA	2666	2	659	339	716	298	373	956	0	1	0	8	14	41	48	182	156	53	22	4	0	37.88
G06000100005E	1940	California	06	Alameda	001		0005	E	STCTY-06001 TRACT- 0005-E IN BERKELEY CA	2836	7	750	454	868	299	501	899	0	0	8	51	51	75	136	323	183	46	12	4	1	33.34
G06000100006	1940	California	06	Alameda	001		0006		STCTY-06001 TRACT- 0006 IN OAKLAND CA	4784	81	1413	479	1599	364	533	1555	1	1	2	13	47	108	184	386	142	9	2	0	0	31.87
G06000100006A	1940	California	06	Alameda	001		0006	A	STCTY-06001 TRACT- 0006-A IN BERKELEY CA	1966	0	517	199	544	224	206	710	0	0	0	0	3	1	3	11	22	32	42	31	3	60.21
G06000100006B	1940	California	06	Alameda	001		0006	B	STCTY-06001 TRACT- 0006-B IN BERKELEY CA	2061	4	549	254	579	164	273	704	0	0	0	0	8	4	13	19	35	58	48	25	2	54.16
G06000100006C	1940	California	06	Alameda	001		0006	C	STCTY-06001 TRACT- 0006-C IN BERKELEY CA	1491	7	411	134	421	128	146	478	0	0	0	0	0	0	0	1	3	14	25	23	2	0.00
G06000100006D	1940	California	06	Alameda	001		0006	D	STCTY-06001 TRACT- 0006-D IN BERKELEY CA	3885	10	1027	368	1072	412	386	1388	0	0	0	0	0	1	0	8	8	16	92	53	3	68.88
G06000100006E	1940	California	06	Alameda	001		0006	E	STCTY-06001 TRACT- 0006-E IN BERKELEY CA	4809	4	1352	395	1408	422	428	1703	0	0	0	0	1	3	6	41	96	131	88	9	0	52.59
G06000100007	1940	California	06	Alameda	001		0007		STCTY-06001 TRACT- 0007 IN OAKLAND CA	5271	166	1511	470	1770	405	547	1592	0	4	8	47	104	166	242	298	60	5	1	0	2	27.38
G06000100008	1940	California	06	Alameda	001		0008		STCTY-06001 TRACT- 0008 IN OAKLAND CA	5882	173	1724	642	1962	487	751	1736	1	2	11	94	84	211	284	493	105	15	1	1	1	28.88
G06000100009	1940	California	06	Alameda	001		0009		STCTY-06001 TRACT- 0009 IN OAKLAND CA	4239	7	1231	523	1334	312	580	1368	0	1	1	7	17	80	146	331	161	28	2	0	0	33.58
G06000100010	1940	California	06	Alameda	001		0010		STCTY-06001 TRACT- 0010 IN OAKLAND CA	5000	304	1381	625	1645	428	767	1566	0	2	3	36	98	182	303	463	125	16	10	0	0	29.42
G06000100011	1940	California	06	Alameda	001		0011		STCTY-06001 TRACT- 0011 IN OAKLAND CA	5880	1011	1486	846	1803	519	1025	1806	0	4	16	91	208	296	331	506	82	9	2	1	1	26.89
G06000100012	1940	California	06	Alameda	001		0012		STCTY-06001 TRACT- 0012 IN OAKLAND CA	4478	96	1190	693	1495	367	809	1329	1	2	14	151	222	245	232	345	61	28	5	3	1	24.93
G06000100013	1940	California	06	Alameda	001		0013		STCTY-06001 TRACT- 0013 IN OAKLAND CA	3282	38	789	358	1121	360	490	952	1	3	12	178	251	275	271	218	36	8	1	1	0	22.82
G06000100014	1940	California	06	Alameda	001		0014		STCTY-06001 TRACT- 0014 IN OAKLAND CA	5458	627	1344	413	1759	509	555	1502	0	1	5	41	129	254	269	217	11	2	0	0	0	25.14
G06000100015	1940	California	06	Alameda	001		0015		STCTY-06001 TRACT- 0015 IN OAKLAND CA	4377	1266	888	193	1282	519	335	1267	4	1	13	65	189	231	123	61	5	1	0	0	0	21.11
G06000100016	1940	California	06	Alameda	001		0016		STCTY-06001 TRACT- 0016 IN OAKLAND CA	4658	1670	1041	309	1494	469	498	1358	0	4	11	88	159	257	165	121	11	3	0	0	0	22.37
G06000100017	1940	California	06	Alameda	001		0017		STCTY-06001 TRACT- 0017 IN OAKLAND CA	5966	514	1389	447	2007	485	657	1792	2	9	51	277	333	374	348	280	35	5	1	1	1	21.99
G06000100018	1940	California	06	Alameda	001		0018		STCTY-06001 TRACT- 0018 IN OAKLAND CA	6756	119	1539	583	2448	852	866	1813	31	172	329	807	515	507	316	232	30	10	4	0	1	15.84
G06000100019	1940	California	06	Alameda	001		0019		STCTY-06001 TRACT- 0019 IN OAKLAND CA	3120	57	975	361	1329	605	488	562	1	1	29	266	250	118	88	95	23	5	2	0	0	17.34
G06000100020	1940	California	06	Alameda	001		0020		STCTY-06001 TRACT- 0020 IN OAKLAND CA	2246	58	889	121	1501	354	167	172	0	0	20	88	92	44	20	28	4	4	1	0	0	16.81
G06000100021	1940	California	06	Alameda	001		0021		STCTY-06001 TRACT- 0021 IN OAKLAND CA	5640	1147	1051	242	1628	651	453	1486	0	10	96	257	334	282	135	47	6	3	2	0	1	17.85
G06000100022	1940	California	06	Alameda	001		0022		STCTY-06001 TRACT- 0022 IN OAKLAND CA	1582	65	261	38	477	687	47	193	1	9	12	95	50	46	22	17	5	4	1	0	0	15.90
G06000100023	1940	California	06	Alameda	001		0023		STCTY-06001 TRACT- 0023 IN OAKLAND CA	1604	37	651	101	875	242	113	216	0	19	50	50	30	31	29	27	8	3	4	2	1	15.83
G06000100024	1940	California	06	Alameda	001		0024		STCTY-06001 TRACT- 0024 IN OAKLAND CA	3652	14	888	307	1148	401	421	909	4	17	41	111	153	204	196	208	33	3	0	0	0	23.40
G06000100025	1940	California	06	Alameda	001		0025		STCTY-06001 TRACT- 0025 IN OAKLAND CA	4038	16	1082	284	1484	335	408	1141	5	14	47	154	228	225	191	160	21	5	2	1	0	21.24
G06000100026	1940	California	06	Alameda	001		0026		STCTY-06001 TRACT- 0026 IN OAKLAND CA	4633	1	1245	606	1495	352	721	1391	2	1	11	126	179	209	229	326	125	45	9	2	0	26.77
G06000100027	1940	California	06	Alameda	001		0027		STCTY-06001 TRACT- 0027 IN OAKLAND CA	3660	2	1097	606	1257	278	685	1127	0	0	10	73	111	121	204	334	166	46	17	6	4	30.31
G06000100028	1940	California	06	Alameda	001		0028		STCTY-06001 TRACT- 0028 IN OAKLAND CA	2818	6	861	739	964	215	826	736	2	6	21	119	125	62	89	345	206	123	61	44	50	35.37
G06000100029	1940	California	06	Alameda	001		0029		STCTY-06001 TRACT- 0029 IN OAKLAND CA	2166	2	561	519	679	161	621	635	0	0	2	66	92	86	73	119	33	11	5	2	0	24.41
G06000100030	1940	California	06	Alameda	001		0030		STCTY-06001 TRACT- 0030 IN OAKLAND CA	4360	13	1197	694	1371	347	782	1388	0	0	5	38	86	120	191	360	166	91	48	12	2	32.82
G06000100031	1940	California	06	Alameda	001		0031		STCTY-06001 TRACT- 0031 IN OAKLAND CA	4429	5	1235	1004	1326	340	1058	1409	0	1	0	8	21	21	62	233	411	214	140	74	52	46.13
G06000100032	1940	California	06	Alameda	001		0032		STCTY-06001 TRACT- 0032 IN OAKLAND CA	4070	1	1263	596	1333	286	659	1327	0	0	0	4	9	20	35	198	261	172	107	44	8	45.75
G06000100033	1940	California	06	Alameda	001		0033		STCTY-06001 TRACT- 0033 IN OAKLAND CA	5262	14	1494	594	1714	421	684	1705	0	1	3	24	52	122	152	338	255	109	65	12	0	35.79
G06000100034	1940	California	06	Alameda	001		0034		STCTY-06001 TRACT- 0034 IN OAKLAND CA	4544	1	1315	487	1377	372	514	1670	0	0	0	0	4	15	37	133	137	117	100	30	3	46.73
G06000100035	1940	California	06	Alameda	001		0035		STCTY-06001 TRACT- 0035 IN OAKLAND CA	4936	30	1384	503	1411	440	527	1726	0	0	0	0	1	1	2	21	16	48	82	80	32	69.10
G06000100036	1940	California	06	Alameda	001		0036		STCTY-06001 TRACT- 0036 IN OAKLAND CA	3663	6	1100	526	1167	280	567	1288	0	0	0	1	3	7	18	127	241	108	85	32	3	45.99
G06000100037	1940	California	06	Alameda	001		0037		STCTY-06001 TRACT- 0037 IN OAKLAND CA	4215	4	1165	629	1277	417	709	1409	0	0	2	20	37	37	89	224	149	73	44	22	4	36.89
G06000100038	1940	California	06	Alameda	001		0038		STCTY-06001 TRACT- 0038 IN OAKLAND CA	4438	3	1315	718	1459	330	798	1398	1	3	6	27	41	77	144	427	265	98	10	4	4	35.46
G06000100039	1940	California	06	Alameda	001		0039		STCTY-06001 TRACT- 0039 IN OAKLAND CA	4655	19	1413	502	1455	364	519	1606	0	2	0	0	4	3	5	22	36	49	66	43	19	60.30
G06000100040	1940	California	06	Alameda	001		0040		STCTY-06001 TRACT- 0040 IN OAKLAND CA	2264	1	778	264	828	98	283	688	0	0	1	2	7	6	25	49	30	17	4	6	1	36.23
G06000100041	1940	California	06	Alameda	001		0041		STCTY-06001 TRACT- 0041 IN OAKLAND CA	1466	7	466	128	489	91	138	465	0	0	0	0	0	0	1	2	8	9	18	9	2	0.00
G06000100042	1940	California	06	Alameda	001		0042		STCTY-06001 TRACT- 0042 IN OAKLAND CA	1717	6	543	164	567	113	177	583	0	0	0	2	5	3	5	13	5	10	15	15	3	0.00
G06000100043	1940	California	06	Alameda	001		0043		STCTY-06001 TRACT- 0043 IN OAKLAND CA	4771	1	1337	380	1505	347	434	1525	0	3	3	14	42	60	77	165	78	17	11	3	0	31.77
G06000100044	1940	California	06	Alameda	001		0044		STCTY-06001 TRACT- 0044 IN OAKLAND CA	3738	1	1085	271	1196	253	327	1197	0	5	0	11	10	36	50	147	94	18	2	0	0	34.57
G06000100045	1940	California	06	Alameda	001		0045		STCTY-06001 TRACT- 0045 IN OAKLAND CA	5797	1	1694	538	1811	456	605	2005	1	0	5	7	17	35	52	147	171	86	33	11	5	40.73
G06000100046	1940	California	06	Alameda	001		0046		STCTY-06001 TRACT- 0046 IN OAKLAND CA	6441	87	1746	814	1999	527	894	2023	1	1	4	32	66	114	176	362	139	35	3	1	0	31.52
G06000100047	1940	California	06	Alameda	001		0047		STCTY-06001 TRACT- 0047 IN OAKLAND CA	5066	23	1391	489	1585	474	544	1729	2	1	1	21	42	54	107	227	106	28	6	0	0	32.56
G06000100048	1940	California	06	Alameda	001		0048		STCTY-06001 TRACT- 0048 IN OAKLAND CA	5319	0	1479	415	1660	449	481	1790	0	0	0	18	37	47	91	252	199	25	4	0	0	35.19
G06000100049	1940	California	06	Alameda	001		0049		STCTY-06001 TRACT- 0049 IN OAKLAND CA	4437	9	1265	317	1441	359	387	1459	3	0	2	16	35	84	109	255	89	12	2	0	0	31.64
G06000100050	1940	California	06	Alameda	001		0050		STCTY-06001 TRACT- 0050 IN OAKLAND CA	5465	5	1567	513	1759	447	607	1739	1	1	5	21	36	86	100	283	106	15	3	0	0	32.27
G06000100051	1940	California	06	Alameda	001		0051		STCTY-06001 TRACT- 0051 IN OAKLAND CA	3622	2	1021	288	1179	285	343	1153	0	0	1	13	35	61	74	194	89	16	4	0	1	32.59
G06000100052	1940	California	06	Alameda	001		0052		STCTY-06001 TRACT- 0052 IN OAKLAND CA	5049	91	1233	441	1561	444	560	1535	0	2	6	77	140	211	217	231	30	0	0	0	0	24.98
G06000100053	1940	California	06	Alameda	001		0053		STCTY-06001 TRACT- 0053 IN OAKLAND CA	4735	14	1413	580	1617	368	663	1466	0	2	2	31	79	142	179	299	105	11	2	0	0	29.25
G06000100054	1940	California	06	Alameda	001		0054		STCTY-06001 TRACT- 0054 IN OAKLAND CA	4615	8	1323	550	1484	360	631	1438	0	1	7	28	39	118	198	321	85	14	7	0	0	30.06
G06000100055	1940	California	06	Alameda	001		0055		STCTY-06001 TRACT- 0055 IN OAKLAND CA	5449	44	1269	319	1762	523	444	1598	3	2	23	116	212	270	180	123	21	2	1	1	0	21.74
G06000100056	1940	California	06	Alameda	001		0056		STCTY-06001 TRACT- 0056 IN OAKLAND CA	2241	21	565	158	720	195	212	660	1	1	4	50	60	99	72	62	14	1	0	0	0	22.83
G06000100057	1940	California	06	Alameda	001		0057		STCTY-06001 TRACT- 0057 IN OAKLAND CA	5067	45	1509	473	1742	407	575	1567	0	0	6	23	49	100	161	370	191	26	4	0	0	32.91
G06000100058	1940	California	06	Alameda	001		0058		STCTY-06001 TRACT- 0058 IN OAKLAND CA	4547	3	1297	395	1482	349	451	1490	0	0	0	9	21	49	83	248	148	29	11	1	0	35.04
G06000100059	1940	California	06	Alameda	001		0059		STCTY-06001 TRACT- 0059 IN OAKLAND CA	5293	1	1569	461	1664	424	503	1795	0	1	0	3	3	11	30	123	210	105	18	0	0	43.36
G06000100060	1940	California	06	Alameda	001		0060		STCTY-06001 TRACT- 0060 IN OAKLAND CA	3419	16	937	309	1025	284	338	1103	1	0	2	20	26	48	53	74	47	27	16	2	0	30.58
G06000100061	1940	California	06	Alameda	001		0061		STCTY-06001 TRACT- 0061 IN OAKLAND CA	638	2	194	45	203	48	53	220	0	2	0	3	11	8	4	9	3	1	0	0	0	0.00
G06000100062	1940	California	06	Alameda	001		0062		STCTY-06001 TRACT- 0062 IN OAKLAND CA	5459	2	1495	373	1723	356	450	1642	0	0	6	28	34	59	72	151	83	25	3	0	0	31.59
G06000100063	1940	California	06	Alameda	001		0063		STCTY-06001 TRACT- 0063 IN OAKLAND CA	5967	3	1742	372	1926	410	453	1859	0	0	1	19	43	76	138	300	167	39	4	0	1	33.40
G06000100064	1940	California	06	Alameda	001		0064		STCTY-06001 TRACT- 0064 IN OAKLAND CA	4486	30	1333	320	1494	282	399	1375	0	1	0	12	33	63	80	240	100	7	3	0	0	32.85
G06000100065	1940	California	06	Alameda	001		0065		STCTY-06001 TRACT- 0065 IN OAKLAND CA	5357	38	1650	434	1812	364	484	1753	0	0	0	7	28	56	104	289	146	33	5	1	0	34.33
G06000100066	1940	California	06	Alameda	001		0066		STCTY-06001 TRACT- 0066 IN OAKLAND CA	4136	119	1003	230	1246	361	310	1259	1	2	4	28	57	133	142	154	10	0	0	0	0	25.93
G06000100067	1940	California	06	Alameda	001		0067		STCTY-06001 TRACT- 0067 IN OAKLAND CA	686	0	174	48	234	65	68	173	0	0	0	6	8	17	11	1	0	0	0	0	0	0.00
G06000100068	1940	California	06	Alameda	001		0068		STCTY-06001 TRACT- 0068 IN OAKLAND CA	5383	165	1373	315	1694	466	435	1635	0	3	11	40	94	182	202	216	25	1	1	0	0	25.92
G06000100069	1940	California	06	Alameda	001		0069		STCTY-06001 TRACT- 0069 IN OAKLAND CA	6277	45	1663	420	1976	529	508	2042	0	4	11	47	84	142	160	276	79	5	1	0	0	28.14
G06000100070	1940	California	06	Alameda	001		0070		STCTY-06001 TRACT- 0070 IN OAKLAND CA	5127	11	1387	311	1597	377	370	1606	1	0	4	26	43	96	106	175	50	24	2	1	0	28.93
G06000100071	1940	California	06	Alameda	001		0071		STCTY-06001 TRACT- 0071 IN OAKLAND CA	2072	0	638	127	660	162	132	658	0	0	2	4	6	22	28	56	35	13	10	8	0	34.86
G06000100072	1940	California	06	Alameda	001		0072		STCTY-06001 TRACT- 0072 IN OAKLAND CA	634	2	215	40	224	29	41	204	1	0	1	2	3	1	0	8	11	5	0	0	0	0.00
G0600010AC0001	1940	California	06	Alameda	001	AC	0001		STCTY-06001 TRACT- AC 0001 IN OAKLAND-BERKELEY CA ADJ AREA	3503	3	1038	240	1098	261	250	1150	0	0	0	0	0	1	10	83	166	72	9	1	0	44.14
G0600010AC0002	1940	California	06	Alameda	001	AC	0002		STCTY-06001 TRACT- AC 0002 IN OAKLAND-BERKELEY CA ADJ AREA	2591	0	744	178	791	158	195	830	0	0	0	0	1	5	3	59	129	73	23	1	0	45.62
G0600010AC0003	1940	California	06	Alameda	001	AC	0003		STCTY-06001 TRACT- AC 0003 IN OAKLAND-BERKELEY CA ADJ AREA	2054	0	634	179	714	125	208	613	0	0	1	3	5	23	31	117	80	10	2	0	0	35.74
G0600010AC0004	1940	California	06	Alameda	001	AC	0004		STCTY-06001 TRACT- AC 0004 IN OAKLAND-BERKELEY CA ADJ AREA	1991	0	574	129	635	139	154	627	0	2	1	3	9	25	31	108	60	5	0	0	0	34.22
G0600010AC0005	1940	California	06	Alameda	001	AC	0005		STCTY-06001 TRACT- AC 0005 IN OAKLAND-BERKELEY CA ADJ AREA	1354	1	425	121	476	85	146	397	0	0	0	4	8	15	35	94	31	6	0	0	0	33.17
G0600010AC0006	1940	California	06	Alameda	001	AC	0006		STCTY-06001 TRACT- AC 0006 IN OAKLAND-BERKELEY CA ADJ AREA	2521	27	686	197	846	245	235	720	0	9	7	42	67	114	100	171	36	6	1	0	0	26.38
G0600010AC0007	1940	California	06	Alameda	001	AC	0007		STCTY-06001 TRACT- AC 0007 IN OAKLAND-BERKELEY CA ADJ AREA	4967	49	1270	668	1303	457	698	1713	0	0	0	0	1	1	1	6	13	23	38	48	36	74.76
G0600010AC0008	1940	California	06	Alameda	001	AC	0008		STCTY-06001 TRACT- AC 0008 IN OAKLAND-BERKELEY CA ADJ AREA	4899	9	1339	543	1401	449	588	1740	0	0	0	0	2	8	12	26	51	47	108	48	10	60.89
G0600010AC0009	1940	California	06	Alameda	001	AC	0009		STCTY-06001 TRACT- AC 0009 IN OAKLAND-BERKELEY CA ADJ AREA	3396	8	987	248	1064	279	290	1139	0	0	2	9	17	31	50	48	39	50	43	19	1	38.98
G0600010AC0010	1940	California	06	Alameda	001	AC	0010		STCTY-06001 TRACT- AC 0010 IN OAKLAND-BERKELEY CA ADJ AREA	6746	189	2073	529	2381	538	625	1984	2	13	20	57	108	172	177	298	93	7	1	1	0	27.40
G0600010AC0011	1940	California	06	Alameda	001	AC	0011		STCTY-06001 TRACT- AC 0011 IN OAKLAND-BERKELEY CA ADJ AREA	3598	1	1079	257	1204	308	283	1187	0	0	7	23	48	108	116	209	177	52	5	0	0	32.87
G0600010AC0012	1940	California	06	Alameda	001	AC	0012		STCTY-06001 TRACT- AC 0012 IN OAKLAND-BERKELEY CA ADJ AREA	4476	3	1251	410	1425	367	473	1491	1	1	3	31	56	95	141	284	119	49	14	4	0	32.00
G0600010AC0013	1940	California	06	Alameda	001	AC	0013		STCTY-06001 TRACT- AC 0013 IN OAKLAND-BERKELEY CA ADJ AREA	4421	20	1160	507	1278	386	570	1540	0	0	3	24	30	80	106	205	158	86	58	12	0	36.23
G0600010AC0014	1940	California	06	Alameda	001	AC	0014		STCTY-06001 TRACT- AC 0014 IN OAKLAND-BERKELEY CA ADJ AREA	4850	11	1263	590	1436	472	676	1601	0	1	0	43	87	134	147	294	146	36	14	5	1	30.93
G0600010AC0015	1940	California	06	Alameda	001	AC	0015		STCTY-06001 TRACT- AC 0015 IN OAKLAND-BERKELEY CA ADJ AREA	3878	13	1091	335	1205	367	373	1349	0	0	3	11	21	38	58	169	159	54	18	2	0	37.52
G0600010AC0016	1940	California	06	Alameda	001	AC	0016		STCTY-06001 TRACT- AC 0016 IN OAKLAND-BERKELEY CA ADJ AREA	4891	4	1398	362	1586	363	427	1620	2	7	10	28	44	71	85	191	109	53	24	2	1	32.98
G0600010AC0017	1940	California	06	Alameda	001	AC	0017		STCTY-06001 TRACT- AC 0017 IN OAKLAND-BERKELEY CA ADJ AREA	4027	0	1149	326	1289	391	379	1270	0	1	0	21	48	70	82	157	53	10	16	8	0	30.20
G0600010AC0018	1940	California	06	Alameda	001	AC	0018		STCTY-06001 TRACT- AC 0018 IN OAKLAND-BERKELEY CA ADJ AREA	6248	4	1769	491	1863	595	529	2115	0	2	0	3	15	28	49	190	184	77	31	9	0	39.88
G0600010AC0019	1940	California	06	Alameda	001	AC	0019		STCTY-06001 TRACT- AC 0019 IN OAKLAND-BERKELEY CA ADJ AREA	4326	1	1064	256	1331	364	348	1316	1	12	9	79	83	77	53	97	67	29	4	0	0	24.14
G0600130CCC0001	1940	California	06	Contra Costa	013	CCC	0001		STCTY-06013 TRACT-CCC 0001 IN OAKLAND-BERKELEY CA ADJ AREA	2378	0	722	154	791	150	170	789	0	0	1	1	2	6	16	53	63	22	11	0	0	40.85
G0600130CCC0002	1940	California	06	Contra Costa	013	CCC	0002		STCTY-06013 TRACT-CCC 0002 IN OAKLAND-BERKELEY CA ADJ AREA	1580	0	482	91	514	129	109	492	0	1	0	5	16	17	56	56	22	2	0	0	0	28.83
G0600130CCC0003	1940	California	06	Contra Costa	013	CCC	0003		STCTY-06013 TRACT-CCC 0003 IN OAKLAND-BERKELEY CA ADJ AREA	3065	225	852	172	1103	224	218	838	4	15	43	116	121	110	61	43	8	2	1	0	0	17.97
G0600130CCC0004	1940	California	06	Contra Costa	013	CCC	0004		STCTY-06013 TRACT-CCC 0004 IN OAKLAND-BERKELEY CA ADJ AREA	4298	2	1278	287	1452	347	341	1312	0	0	4	45	88	130	135	228	72	9	1	0	0	27.80
G0600130CCC0005	1940	California	06	Contra Costa	013	CCC	0005		STCTY-06013 TRACT-CCC 0005 IN OAKLAND-BERKELEY CA ADJ AREA	3729	2	1156	265	1253	267	293	1219	0	0	2	18	35	87	104	186	62	12	1	0	0	29.90
G0600130CCC0006	1940	California	06	Contra Costa	013	CCC	0006		STCTY-06013 TRACT-CCC 0006 IN OAKLAND-BERKELEY CA ADJ AREA	2683	5	797	173	902	219	198	831	1	4	7	23	50	60	75	48	18	3	0	0	0	24.46
G0600130CCC0007	1940	California	06	Contra Costa	013	CCC	0007		STCTY-06013 TRACT-CCC 0007 IN OAKLAND-BERKELEY CA ADJ AREA	4057	3	1335	305	1528	330	349	1216	0	3	15	73	121	181	159	206	60	6	1	0	0	25.11
G0600130CCC0008	1940	California	06	Contra Costa	013	CCC	0008		STCTY-06013 TRACT-CCC 0008 IN OAKLAND-BERKELEY CA ADJ AREA	1852	33	499	72	611	159	106	567	5	3	7	20	40	75	61	31	3	0	1	0	0	22.70
G0600130CCC0009	1940	California	06	Contra Costa	013	CCC	0009		STCTY-06013 TRACT-CCC 0009 IN OAKLAND-BERKELEY CA ADJ AREA	1118	2	343	78	356	80	82	360	0	1	0	3	4	1	5	6	11	7	5	3	0	0.00
G0600130CCC0010	1940	California	06	Contra Costa	013	CCC	0010		STCTY-06013 TRACT-CCC 0010 IN OAKLAND-BERKELEY CA ADJ AREA	1358	0	398	97	457	128	109	410	3	9	10	14	25	48	28	39	8	2	0	0	0	22.83
G0600130CCC0011	1940	California	06	Contra Costa	013	CCC	0011		STCTY-06013 TRACT-CCC 0011 IN OAKLAND-BERKELEY CA ADJ AREA	2112	0	616	154	693	137	185	633	1	0	0	7	15	34	48	77	29	8	0	0	0	30.08
G0600130CCC0012	1940	California	06	Contra Costa	013	CCC	0012		STCTY-06013 TRACT-CCC 0012 IN OAKLAND-BERKELEY CA ADJ AREA	1549	0	475	112	504	83	122	486	0	0	1	6	9	5	11	27	24	12	1	0	0	0.00
G0600130CCC0013	1940	California	06	Contra Costa	013	CCC	0013		STCTY-06013 TRACT-CCC 0013 IN OAKLAND-BERKELEY CA ADJ AREA	562	2	153	28	196	50	41	171	2	1	1	7	6	18	21	22	1	0	0	0	0	0.00
G06003700001	1940	California	06	Los Angeles	037		0001		STCTY-06037 TRACT- 0001 IN LOS ANGELES CA	4304	70	796	354	960	819	381	1370	1	4	15	74	47	60	51	47	21	2	0	1	0	21.21
G06003700002	1940	California	06	Los Angeles	037		0002		STCTY-06037 TRACT- 0002 IN LOS ANGELES CA	2091	13	521	108	613	220	131	637	8	9	18	23	26	21	21	18	1	1	0	0	0	17.38
G06003700003	1940	California	06	Los Angeles	037		0003		STCTY-06037 TRACT- 0003 IN LOS ANGELES CA	1240	0	348	97	404	112	118	347	0	0	7	12	14	18	17	20	1	2	2	0	0	0.00
G06003700004	1940	California	06	Los Angeles	037		0004		STCTY-06037 TRACT- 0004 IN LOS ANGELES CA	7248	34	1558	304	2054	587	406	2038	4	22	33	173	119	109	106	91	21	4	1	1	1	19.14
G06003700005	1940	California	06	Los Angeles	037		0005		STCTY-06037 TRACT- 0005 IN LOS ANGELES CA	1536	0	412	78	470	123	90	441	0	2	10	13	24	28	47	43	4	0	0	0	0	25.40
G06003700006	1940	California	06	Los Angeles	037		0006		STCTY-06037 TRACT- 0006 IN LOS ANGELES CA	864	2	246	84	276	83	92	236	0	3	5	9	10	12	13	17	5	1	1	0	0	0.00
G06003700007	1940	California	06	Los Angeles	037		0007		STCTY-06037 TRACT- 0007 IN LOS ANGELES CA	2925	0	609	195	742	362	226	970	0	6	10	18	53	59	63	97	19	5	0	1	0	26.05
G06003700008	1940	California	06	Los Angeles	037		0008		STCTY-06037 TRACT- 0008 IN LOS ANGELES CA	1106	1	274	57	345	113	78	327	4	9	10	20	17	23	15	16	2	1	1	0	0	19.21
G06003700009	1940	California	06	Los Angeles	037		0009		STCTY-06037 TRACT- 0009 IN LOS ANGELES CA	2502	7	718	144	819	244	159	742	0	4	0	24	21	22	34	35	6	1	0	1	1	25.01
G06003700010	1940	California	06	Los Angeles	037		0010		STCTY-06037 TRACT- 0010 IN LOS ANGELES CA	4586	2	1270	231	1473	348	287	1298	3	14	21	56	53	66	90	149	20	5	1	2	1	26.03
G06003700011	1940	California	06	Los Angeles	037		0011		STCTY-06037 TRACT- 0011 IN LOS ANGELES CA	734	0	203	49	230	67	58	216	0	1	1	6	8	10	10	22	4	3	0	0	1	0.00
G06003700012	1940	California	06	Los Angeles	037		0012		STCTY-06037 TRACT- 0012 IN LOS ANGELES CA	607	1	133	31	169	76	39	197	0	1	1	3	11	31	13	25	3	2	0	1	0	0.00
G06003700013	1940	California	06	Los Angeles	037		0013		STCTY-06037 TRACT- 0013 IN LOS ANGELES CA	732	2	217	46	235	63	48	223	0	0	1	3	6	15	8	15	2	1	1	0	0	0.00
G06003700014	1940	California	06	Los Angeles	037		0014		STCTY-06037 TRACT- 0014 IN LOS ANGELES CA	1784	3	395	91	508	146	108	514	0	2	8	62	64	45	38	51	4	0	1	0	0	19.67
G06003700015	1940	California	06	Los Angeles	037		0015		STCTY-06037 TRACT- 0015 IN LOS ANGELES CA	1992	1	476	118	597	215	154	618	4	4	2	13	23	34	27	26	1	3	0	0	0	22.81
G06003700016	1940	California	06	Los Angeles	037		0016		STCTY-06037 TRACT- 0016 IN LOS ANGELES CA	4147	4	1098	184	1321	421	213	1238	0	9	18	49	47	61	68	96	22	2	0	0	0	0.00
G06003700017	1940	California	06	Los Angeles	037		0017		STCTY-06037 TRACT- 0017 IN LOS ANGELES CA	10298	12	2841	734	3184	982	820	3145	7	14	16	77	110	137	146	292	162	33	5	2	0	29.28
G06003700018	1940	California	06	Los Angeles	037		0018		STCTY-06037 TRACT- 0018 IN LOS ANGELES CA	10000	19	2798	710	3118	891	785	3068	0	5	10	43	79	129	193	342	178	44	9	6	6	31.34
G06003700019	1940	California	06	Los Angeles	037		0019		STCTY-06037 TRACT- 0019 IN LOS ANGELES CA	2692	11	773	128	877	201	143	842	0	6	2	33	23	30	38	81	25	6	3	0	0	28.38
G06003700020	1940	California	06	Los Angeles	037		0020		STCTY-06037 TRACT- 0020 IN LOS ANGELES CA	2077	4	643	197	707	145	214	608	0	3	2	7	6	8	16	32	18	13	8	5	0	34.81
G06003700021	1940	California	06	Los Angeles	037		0021		STCTY-06037 TRACT- 0021 IN LOS ANGELES CA	7925	16	2380	635	2593	559	711	2433	2	3	8	17	45	66	83	226	147	56	30	13	2	35.03
G06003700022	1940	California	06	Los Angeles	037		0022		STCTY-06037 TRACT- 0022 IN LOS ANGELES CA	3596	1	973	255	1137	286	299	1043	3	11	15	62	64	82	100	136	54	6	5	0	1	26.13
G06003700023	1940	California	06	Los Angeles	037		0023		STCTY-06037 TRACT- 0023 IN LOS ANGELES CA	5762	21	1698	582	1841	407	637	1843	1	2	0	7	33	67	71	259	171	75	28	14	5	36.66
G06003700024	1940	California	06	Los Angeles	037		0024		STCTY-06037 TRACT- 0024 IN LOS ANGELES CA	5089	60	1529	546	1643	284	582	1606	0	0	0	2	8	16	31	81	106	75	47	25	19	45.82
G06003700025	1940	California	06	Los Angeles	037		0025		STCTY-06037 TRACT- 0025 IN LOS ANGELES CA	11441	67	3645	1288	3935	722	1385	3552	4	11	14	40	51	100	100	209	179	130	98	32	13	37.66
G06003700026	1940	California	06	Los Angeles	037		0026		STCTY-06037 TRACT- 0026 IN LOS ANGELES CA	889	6	233	57	262	106	69	233	0	0	1	4	21	14	13	27	2	1	1	0	1	0.00
G06003700027	1940	California	06	Los Angeles	037		0027		STCTY-06037 TRACT- 0027 IN LOS ANGELES CA	1744	9	471	121	576	169	142	586	0	3	0	17	14	23	22	44	14	2	1	0	0	27.45
G06003700028	1940	California	06	Los Angeles	037		0028		STCTY-06037 TRACT- 0028 IN LOS ANGELES CA	1548	34	514	150	561	136	161	495	0	0	2	5	10	26	22	27	7	7	2	4	11	28.70
G06003700029	1940	California	06	Los Angeles	037		0029		STCTY-06037 TRACT- 0029 IN LOS ANGELES CA	5967	26	1769	525	1921	482	568	1976	0	1	3	18	26	38	62	158	119	55	31	13	4	36.84
G06003700030	1940	California	06	Los Angeles	037		0030		STCTY-06037 TRACT- 0030 IN LOS ANGELES CA	2847	33	843	468	924	235	524	947	0	0	0	3	8	13	21	127	160	108	66	54	35	47.34
G06003700031	1940	California	06	Los Angeles	037		0031		STCTY-06037 TRACT- 0031 IN LOS ANGELES CA	8502	35	2521	882	2731	592	965	2661	2	15	6	38	72	105	180	303	278	144	69	35	35	36.86
G06003700032	1940	California	06	Los Angeles	037		0032		STCTY-06037 TRACT- 0032 IN LOS ANGELES CA	7377	40	2234	1019	2363	504	1086	2321	3	0	0	8	35	64	90	247	218	153	92	34	16	41.01
G06003700033	1940	California	06	Los Angeles	037		0033		STCTY-06037 TRACT- 0033 IN LOS ANGELES CA	5280	12	1396	542	1500	518	588	1846	0	0	3	8	17	25	55	139	178	91	43	6	1	41.52
G06003700034	1940	California	06	Los Angeles	037		0034		STCTY-06037 TRACT- 0034 IN LOS ANGELES CA	5861	1	1625	625	1761	511	685	2026	0	1	6	29	53	112	180	359	160	28	6	4	4	32.01
G06003700035	1940	California	06	Los Angeles	037		0035		STCTY-06037 TRACT- 0035 IN LOS ANGELES CA	5576	1	1486	469	1672	502	529	1870	1	1	6	36	78	133	139	344	123	23	5	1	0	30.98
G06003700036	1940	California	06	Los Angeles	037		0036		STCTY-06037 TRACT- 0036 IN LOS ANGELES CA	6001	1	1745	538	1903	461	583	1842	1	7	1	39	47	88	125	231	93	20	5	0	0	30.39
G06003700037	1940	California	06	Los Angeles	037		0037		STCTY-06037 TRACT- 0037 IN LOS ANGELES CA	2778	0	752	217	873	217	243	897	0	4	1	42	57	76	89	94	27	2	1	0	1	25.46
G06003700038	1940	California	06	Los Angeles	037		0038		STCTY-06037 TRACT- 0038 IN LOS ANGELES CA	5502	0	1588	548	1809	444	620	1701	1	2	6	29	77	169	175	309	75	5	1	0	0	28.51
G06003700039	1940	California	06	Los Angeles	037		0039		STCTY-06037 TRACT- 0039 IN LOS ANGELES CA	5613	1	1584	422	1823	445	493	1731	1	6	21	88	172	231	206	210	40	4	2	0	0	23.88
G06003700040	1940	California	06	Los Angeles	037		0040		STCTY-06037 TRACT- 0040 IN LOS ANGELES CA	3420	0	885	440	1082	265	506	1022	4	3	16	48	65	132	134	159	32	5	1	0	0	25.68
G06003700041	1940	California	06	Los Angeles	037		0041		STCTY-06037 TRACT- 0041 IN LOS ANGELES CA	5724	0	1452	527	1659	496	622	1803	1	6	15	51	84	168	212	287	72	9	5	0	0	27.57
G06003700042	1940	California	06	Los Angeles	037		0042		STCTY-06037 TRACT- 0042 IN LOS ANGELES CA	6127	0	1653	584	1864	519	656	2063	0	8	8	43	66	158	200	312	109	10	3	0	0	28.89
G06003700043	1940	California	06	Los Angeles	037		0043		STCTY-06037 TRACT- 0043 IN LOS ANGELES CA	4151	3	1022	515	1182	411	564	1423	0	0	2	32	75	155	162	257	87	8	2	1	0	28.40
G06003700044	1940	California	06	Los Angeles	037		0044		STCTY-06037 TRACT- 0044 IN LOS ANGELES CA	5323	10	1383	471	1524	513	532	1760	0	2	12	27	86	146	224	276	73	11	1	2	0	28.00
G06003700045	1940	California	06	Los Angeles	037		0045		STCTY-06037 TRACT- 0045 IN LOS ANGELES CA	4277	0	1111	478	1269	393	533	1404	1	1	3	29	56	139	161	268	85	16	1	0	0	29.19
G06003700046	1940	California	06	Los Angeles	037		0046		STCTY-06037 TRACT- 0046 IN LOS ANGELES CA	3204	0	791	418	920	329	478	1106	0	3	22	103	149	203	172	161	56	13	4	3	1	23.64
G06003700047	1940	California	06	Los Angeles	037		0047		STCTY-06037 TRACT- 0047 IN LOS ANGELES CA	3716	0	872	307	1043	354	356	1215	2	11	28	119	118	142	127	174	25	5	1	0	0	22.95
G06003700048	1940	California	06	Los Angeles	037		0048		STCTY-06037 TRACT- 0048 IN LOS ANGELES CA	7737	304	2049	1179	2430	669	1214	2344	1	0	3	22	24	48	46	126	100	51	32	26	68	39.85
G06003700049	1940	California	06	Los Angeles	037		0049		STCTY-06037 TRACT- 0049 IN LOS ANGELES CA	688	8	219	90	244	68	96	183	0	0	0	1	6	8	9	37	14	18	4	4	5	37.34
G06003700050	1940	California	06	Los Angeles	037		0050		STCTY-06037 TRACT- 0050 IN LOS ANGELES CA	1133	31	377	167	397	83	174	337	0	0	0	1	2	4	5	16	25	9	11	5	18	0.00
G06003700051	1940	California	06	Los Angeles	037		0051		STCTY-06037 TRACT- 0051 IN LOS ANGELES CA	5703	163	1637	808	1813	463	883	1853	0	2	5	5	12	40	27	137	99	97	78	90	126	52.80
G06003700052	1940	California	06	Los Angeles	037		0052		STCTY-06037 TRACT- 0052 IN LOS ANGELES CA	7769	84	2096	1226	2433	607	1397	2527	0	2	9	16	25	81	159	373	341	230	163	103	66	42.99
G06003700053	1940	California	06	Los Angeles	037		0053		STCTY-06037 TRACT- 0053 IN LOS ANGELES CA	6281	10	1657	1132	2033	537	1355	2012	0	3	5	17	45	73	228	634	407	285	135	83	71	39.31
G06003700054	1940	California	06	Los Angeles	037		0054		STCTY-06037 TRACT- 0054 IN LOS ANGELES CA	5791	3	1833	953	2111	444	1103	1700	0	3	4	17	44	110	216	670	347	173	53	21	2	36.01
G06003700055	1940	California	06	Los Angeles	037		0055		STCTY-06037 TRACT- 0055 IN LOS ANGELES CA	6622	26	1680	1205	2050	645	1472	2158	0	0	1	27	39	55	188	615	584	389	243	163	125	44.46
G06003700056	1940	California	06	Los Angeles	037		0056		STCTY-06037 TRACT- 0056 IN LOS ANGELES CA	6583	11	1864	997	2304	678	1216	1996	1	3	7	27	45	76	172	557	361	208	90	69	62	38.62
G06003700057	1940	California	06	Los Angeles	037		0057		STCTY-06037 TRACT- 0057 IN LOS ANGELES CA	5933	39	1371	978	1561	626	1084	2164	0	0	0	5	11	51	81	231	282	241	183	78	39	47.37
G06003700058	1940	California	06	Los Angeles	037		0058		STCTY-06037 TRACT- 0058 IN LOS ANGELES CA	8956	77	2534	1530	2809	761	1681	2892	0	2	5	15	32	149	282	731	448	234	152	80	38	37.69
G06003700059	1940	California	06	Los Angeles	037		0059		STCTY-06037 TRACT- 0059 IN LOS ANGELES CA	2691	17	715	351	850	216	418	851	0	0	1	15	45	96	164	261	70	17	5	1	0	30.13
G06003700060	1940	California	06	Los Angeles	037		0060		STCTY-06037 TRACT- 0060 IN LOS ANGELES CA	5431	1	1603	486	1749	333	549	1671	1	1	6	30	49	96	140	307	164	32	2	0	0	32.46
G06003700061	1940	California	06	Los Angeles	037		0061		STCTY-06037 TRACT- 0061 IN LOS ANGELES CA	6468	2	1819	598	2085	454	664	1912	1	8	11	74	124	212	233	323	87	26	3	1	0	27.11
G06003700062	1940	California	06	Los Angeles	037		0062		STCTY-06037 TRACT- 0062 IN LOS ANGELES CA	4295	3	1266	626	1395	281	694	1284	0	3	1	12	37	132	200	319	139	46	19	5	0	31.74
G06003700063	1940	California	06	Los Angeles	037		0063		STCTY-06037 TRACT- 0063 IN LOS ANGELES CA	6954	2	2055	899	2354	459	1027	2184	0	5	6	54	115	294	325	512	189	44	8	2	1	29.17
G06003700064	1940	California	06	Los Angeles	037		0064		STCTY-06037 TRACT- 0064 IN LOS ANGELES CA	6142	9	1614	688	1938	480	820	1945	3	5	21	105	181	325	321	414	82	7	2	0	0	25.95
G06003700065	1940	California	06	Los Angeles	037		0065		STCTY-06037 TRACT- 0065 IN LOS ANGELES CA	4046	1	1115	300	1288	265	334	1208	2	1	5	26	47	95	153	233	42	9	2	2	0	28.83
G06003700066	1940	California	06	Los Angeles	037		0066		STCTY-06037 TRACT- 0066 IN LOS ANGELES CA	3143	2	858	403	1024	229	464	987	0	0	4	10	51	161	202	260	79	6	1	0	0	28.49
G06003700067	1940	California	06	Los Angeles	037		0067		STCTY-06037 TRACT- 0067 IN LOS ANGELES CA	4656	3	919	225	1351	503	306	1212	92	64	51	124	161	135	78	47	5	0	0	0	0	15.98
G06003700068	1940	California	06	Los Angeles	037		0068		STCTY-06037 TRACT- 0068 IN LOS ANGELES CA	5099	1	1419	442	1667	430	514	1541	0	1	25	96	158	254	244	244	34	1	0	0	0	24.39
G06003700069	1940	California	06	Los Angeles	037		0069		STCTY-06037 TRACT- 0069 IN LOS ANGELES CA	5780	147	1019	390	1358	1461	494	1514	5	7	21	146	209	279	241	153	10	2	2	0	0	22.18
G06003700070	1940	California	06	Los Angeles	037		0070		STCTY-06037 TRACT- 0070 IN LOS ANGELES CA	2623	9	709	291	823	238	321	818	0	0	1	31	85	142	138	145	35	3	1	0	0	25.64
G06003700071	1940	California	06	Los Angeles	037		0071		STCTY-06037 TRACT- 0071 IN LOS ANGELES CA	7666	54	1762	714	2137	688	810	2522	2	6	17	130	269	412	348	307	53	8	3	1	1	23.80
G06003700072	1940	California	06	Los Angeles	037		0072		STCTY-06037 TRACT- 0072 IN LOS ANGELES CA	6569	26	1634	790	1927	655	894	1917	1	5	10	49	233	380	369	253	30	3	2	1	0	24.37
G06003700073	1940	California	06	Los Angeles	037		0073		STCTY-06037 TRACT- 0073 IN LOS ANGELES CA	3120	4	722	264	928	315	319	915	1	10	17	44	112	161	158	77	5	0	0	0	0	22.87
G06003700074	1940	California	06	Los Angeles	037		0074		STCTY-06037 TRACT- 0074 IN LOS ANGELES CA	4649	10	1178	445	1378	395	495	1404	1	8	14	49	90	162	133	164	28	13	6	0	0	24.88
G06003700075	1940	California	06	Los Angeles	037		0075		STCTY-06037 TRACT- 0075 IN LOS ANGELES CA	1506	0	394	101	450	123	120	492	1	1	3	13	16	32	79	93	16	0	0	0	0	28.36
G06003700076	1940	California	06	Los Angeles	037		0076		STCTY-06037 TRACT- 0076 IN LOS ANGELES CA	7880	21	2260	892	2456	600	1008	2631	0	0	5	8	15	37	46	348	485	264	205	52	6	45.20
G06003700077	1940	California	06	Los Angeles	037		0077		STCTY-06037 TRACT- 0077 IN LOS ANGELES CA	4759	8	1408	583	1548	360	643	1559	0	0	2	5	7	18	35	273	386	140	56	12	0	42.79
G06003700078	1940	California	06	Los Angeles	037		0078		STCTY-06037 TRACT- 0078 IN LOS ANGELES CA	7132	26	2110	1064	2329	535	1180	2216	2	4	3	11	44	80	135	512	457	202	57	25	13	39.14
G06003700079	1940	California	06	Los Angeles	037		0079		STCTY-06037 TRACT- 0079 IN LOS ANGELES CA	11203	67	3174	1677	3472	736	1865	3632	0	1	0	6	4	14	31	314	659	535	621	249	34	53.33
G06003700080	1940	California	06	Los Angeles	037		0080		STCTY-06037 TRACT- 0080 IN LOS ANGELES CA	7361	66	2008	1453	2182	605	1571	2459	0	0	0	6	7	8	72	491	781	415	225	73	45	45.61
G06003700081	1940	California	06	Los Angeles	037		0081		STCTY-06037 TRACT- 0081 IN LOS ANGELES CA	6861	35	1934	927	2179	556	1085	2165	0	0	0	1	1	8	15	416	822	217	72	42	13	43.91
G06003700082	1940	California	06	Los Angeles	037		0082		STCTY-06037 TRACT- 0082 IN LOS ANGELES CA	6836	172	1812	1137	1899	594	1191	2390	0	0	0	4	6	12	32	53	190	218	203	359	140	66.41
G06003700083	1940	California	06	Los Angeles	037		0083		STCTY-06037 TRACT- 0083 IN LOS ANGELES CA	4562	3	1454	830	1713	263	1021	1207	0	1	7	21	23	104	244	451	249	128	55	13	3	35.03
G06003700084	1940	California	06	Los Angeles	037		0084		STCTY-06037 TRACT- 0084 IN LOS ANGELES CA	6545	13	1887	957	2327	412	1196	1906	0	4	9	26	85	228	386	869	368	77	17	4	1	32.94
G06003700085	1940	California	06	Los Angeles	037		0085		STCTY-06037 TRACT- 0085 IN LOS ANGELES CA	4789	1	1346	705	1609	351	841	1467	1	0	0	17	36	95	185	716	278	85	18	2	1	34.85
G06003700086	1940	California	06	Los Angeles	037		0086		STCTY-06037 TRACT- 0086 IN LOS ANGELES CA	6235	2	1696	1387	1985	390	1589	1771	1	1	2	9	30	154	336	986	382	105	26	5	0	34.42
G06003700087	1940	California	06	Los Angeles	037		0087		STCTY-06037 TRACT- 0087 IN LOS ANGELES CA	4196	239	1261	695	1417	330	795	1155	0	4	7	34	95	146	319	457	108	8	1	0	0	29.26
G06003700088	1940	California	06	Los Angeles	037		0088		STCTY-06037 TRACT- 0088 IN LOS ANGELES CA	4678	1	1456	540	1695	324	657	1327	0	6	6	31	56	171	335	458	159	16	1	1	0	29.83
G06003700089	1940	California	06	Los Angeles	037		0089		STCTY-06037 TRACT- 0089 IN LOS ANGELES CA	5210	8	1702	780	1981	357	900	1509	1	0	0	5	73	241	397	628	290	70	11	3	0	31.77
G06003700090	1940	California	06	Los Angeles	037		0090		STCTY-06037 TRACT- 0090 IN LOS ANGELES CA	4622	0	1243	739	1443	360	844	1539	0	3	4	13	40	112	261	559	254	56	12	3	1	33.54
G06003700091	1940	California	06	Los Angeles	037		0091		STCTY-06037 TRACT- 0091 IN LOS ANGELES CA	2730	1	706	438	802	279	488	894	0	0	1	6	26	45	95	145	99	65	29	6	1	35.43
G06003700092	1940	California	06	Los Angeles	037		0092		STCTY-06037 TRACT- 0092 IN LOS ANGELES CA	4182	4	1176	661	1332	338	717	1302	0	0	2	16	27	134	335	567	117	8	4	0	0	31.10
G06003700093	1940	California	06	Los Angeles	037		0093		STCTY-06037 TRACT- 0093 IN LOS ANGELES CA	2200	14	605	340	654	197	370	789	0	0	0	5	7	9	25	43	48	87	76	69	132	64.73
G06003700094	1940	California	06	Los Angeles	037		0094		STCTY-06037 TRACT- 0094 IN LOS ANGELES CA	5408	15	1548	935	1737	405	1043	1644	1	0	0	17	23	60	143	365	304	181	70	28	3	39.18
G06003700095	1940	California	06	Los Angeles	037		0095		STCTY-06037 TRACT- 0095 IN LOS ANGELES CA	3765	0	1021	667	1160	296	770	1195	0	1	0	5	16	40	82	309	227	87	16	2	1	37.56
G06003700096	1940	California	06	Los Angeles	037		0096		STCTY-06037 TRACT- 0096 IN LOS ANGELES CA	4362	5	1196	927	1383	321	1056	1283	0	3	2	26	46	107	183	492	323	95	27	4	1	35.34
G06003700097	1940	California	06	Los Angeles	037		0097		STCTY-06037 TRACT- 0097 IN LOS ANGELES CA	2522	101	769	308	848	218	341	703	0	1	5	31	45	151	176	189	49	2	5	0	0	27.17
G06003700098	1940	California	06	Los Angeles	037		0098		STCTY-06037 TRACT- 0098 IN LOS ANGELES CA	2635	107	659	521	680	282	529	891	0	0	0	6	8	8	11	6	3	10	18	34	42	76.71
G06003700099	1940	California	06	Los Angeles	037		0099		STCTY-06037 TRACT- 0099 IN LOS ANGELES CA	7918	116	2051	1707	2243	733	1840	2560	0	0	2	34	32	75	144	338	331	266	226	173	82	46.34
G06003700100	1940	California	06	Los Angeles	037		0100		STCTY-06037 TRACT- 0100 IN LOS ANGELES CA	6884	35	1763	1580	1961	599	1728	2180	0	1	1	14	14	69	112	468	380	277	170	113	81	44.00
G06003700101	1940	California	06	Los Angeles	037		0101		STCTY-06037 TRACT- 0101 IN LOS ANGELES CA	11670	14	3204	3266	3530	783	3521	3433	0	0	0	16	31	145	373	1592	1226	784	372	158	95	41.45
G06003700102	1940	California	06	Los Angeles	037		0102		STCTY-06037 TRACT- 0102 IN LOS ANGELES CA	3289	6	904	737	995	285	788	999	0	0	0	1	5	35	161	288	186	82	54	34	24	37.59
G06003700103	1940	California	06	Los Angeles	037		0103		STCTY-06037 TRACT- 0103 IN LOS ANGELES CA	5280	7	1575	843	1788	412	952	1517	0	2	3	22	71	203	315	581	198	35	8	2	0	31.29
G06003700104	1940	California	06	Los Angeles	037		0104		STCTY-06037 TRACT- 0104 IN LOS ANGELES CA	5832	7	1715	886	1965	416	1004	1818	0	1	4	17	55	180	323	635	254	47	14	0	1	32.42
G06003700105	1940	California	06	Los Angeles	037		0105		STCTY-06037 TRACT- 0105 IN LOS ANGELES CA	5911	243	1495	974	1815	439	1135	1750	1	6	42	114	220	335	367	385	81	10	4	1	0	25.39
G06003700106	1940	California	06	Los Angeles	037		0106		STCTY-06037 TRACT- 0106 IN LOS ANGELES CA	3573	511	953	758	1094	256	850	1023	0	2	2	33	36	72	141	331	166	57	16	9	4	33.99
G06003700107	1940	California	06	Los Angeles	037		0107		STCTY-06037 TRACT- 0107 IN LOS ANGELES CA	5062	467	1404	965	1689	355	1096	1328	6	64	21	92	220	238	262	389	169	34	5	3	1	26.62
G06003700108	1940	California	06	Los Angeles	037		0108		STCTY-06037 TRACT- 0108 IN LOS ANGELES CA	4826	16	1350	960	1674	438	1102	1211	11	53	77	255	264	403	322	320	99	17	4	1	0	22.64
G06003700109	1940	California	06	Los Angeles	037		0109		STCTY-06037 TRACT- 0109 IN LOS ANGELES CA	2666	13	650	674	721	231	729	898	0	2	9	35	53	152	366	297	133	67	36	36	72	29.90
G06003700110	1940	California	06	Los Angeles	037		0110		STCTY-06037 TRACT- 0110 IN LOS ANGELES CA	8859	13	2543	2033	3054	838	2327	2349	5	34	79	268	262	525	683	877	344	126	73	50	32	28.20
G06003700111	1940	California	06	Los Angeles	037		0111		STCTY-06037 TRACT- 0111 IN LOS ANGELES CA	6568	2	1998	1573	2484	481	1827	1532	0	3	46	273	220	541	722	719	144	18	10	1	1	26.34
G06003700112	1940	California	06	Los Angeles	037		0112		STCTY-06037 TRACT- 0112 IN LOS ANGELES CA	7866	5	2421	1561	3083	887	1815	1868	1	12	90	583	331	694	680	538	103	32	9	13	3	23.30
G06003700113	1940	California	06	Los Angeles	037		0113		STCTY-06037 TRACT- 0113 IN LOS ANGELES CA	7186	12	1615	636	2390	653	853	1863	3	16	185	501	489	519	343	210	23	0	1	0	0	19.00
G06003700114	1940	California	06	Los Angeles	037		0114		STCTY-06037 TRACT- 0114 IN LOS ANGELES CA	3938	0	993	577	1154	364	661	1387	1	1	15	69	190	307	245	350	44	12	2	0	1	25.22
G06003700115	1940	California	06	Los Angeles	037		0115		STCTY-06037 TRACT- 0115 IN LOS ANGELES CA	7659	2	1875	743	2376	711	881	2240	4	18	93	159	291	499	453	362	57	7	1	0	0	23.58
G06003700116	1940	California	06	Los Angeles	037		0116		STCTY-06037 TRACT- 0116 IN LOS ANGELES CA	5514	9	1259	427	1729	691	518	1272	13	126	152	278	285	296	162	75	9	5	3	1	0	16.84
G06003700117	1940	California	06	Los Angeles	037		0117		STCTY-06037 TRACT- 0117 IN LOS ANGELES CA	6769	227	1231	326	1735	3145	407	827	117	211	232	380	210	149	108	46	10	6	2	3	5	11.86
G06003700118	1940	California	06	Los Angeles	037		0118		STCTY-06037 TRACT- 0118 IN LOS ANGELES CA	4035	17	744	235	1129	700	319	792	8	27	92	242	207	99	34	13	3	1	0	2	2	14.42
G06003700119	1940	California	06	Los Angeles	037		0119		STCTY-06037 TRACT- 0119 IN LOS ANGELES CA	3074	55	567	157	880	365	204	657	3	7	40	134	183	80	31	14	3	1	0	0	2	16.28
G06003700120	1940	California	06	Los Angeles	037		0120		STCTY-06037 TRACT- 0120 IN LOS ANGELES CA	5792	9	1220	394	1625	508	470	1580	11	19	39	155	336	359	207	74	5	1	0	0	0	20.10
G06003700121	1940	California	06	Los Angeles	037		0121		STCTY-06037 TRACT- 0121 IN LOS ANGELES CA	3766	7	620	224	931	351	312	930	3	17	54	194	246	186	65	13	4	1	0	0	0	17.01
G06003700122	1940	California	06	Los Angeles	037		0122		STCTY-06037 TRACT- 0122 IN LOS ANGELES CA	7051	12	1261	668	1721	733	756	1901	8	21	64	200	364	334	198	87	14	3	5	1	1	19.40
G06003700123	1940	California	06	Los Angeles	037		0123		STCTY-06037 TRACT- 0123 IN LOS ANGELES CA	3250	45	726	457	883	410	496	821	0	1	1	35	95	153	79	70	2	1	0	0	0	22.33
G06003700124	1940	California	06	Los Angeles	037		0124		STCTY-06037 TRACT- 0124 IN LOS ANGELES CA	5173	8	1178	341	1522	456	449	1438	0	9	16	59	162	180	128	184	53	8	1	1	0	23.79
G06003700125	1940	California	06	Los Angeles	037		0125		STCTY-06037 TRACT- 0125 IN LOS ANGELES CA	5392	10	952	550	1287	565	633	1518	2	6	13	186	237	301	185	116	19	2	1	1	0	21.00
G06003700126	1940	California	06	Los Angeles	037		0126		STCTY-06037 TRACT- 0126 IN LOS ANGELES CA	5567	3	1337	466	1708	547	621	1615	5	5	8	37	102	193	211	347	95	15	2	1	0	28.30
G06003700127	1940	California	06	Los Angeles	037		0127		STCTY-06037 TRACT- 0127 IN LOS ANGELES CA	9041	216	2279	765	2781	869	1008	2661	0	4	7	67	144	251	342	556	211	28	3	0	1	29.38
G06003700128	1940	California	06	Los Angeles	037		0128		STCTY-06037 TRACT- 0128 IN LOS ANGELES CA	5378	13	1345	613	1644	568	722	1582	2	2	14	68	159	280	330	334	102	12	5	0	0	26.45
G06003700129	1940	California	06	Los Angeles	037		0129		STCTY-06037 TRACT- 0129 IN LOS ANGELES CA	7556	305	1675	633	2069	892	782	2156	4	3	14	79	221	328	329	355	69	5	2	1	0	25.35
G06003700130	1940	California	06	Los Angeles	037		0130		STCTY-06037 TRACT- 0130 IN LOS ANGELES CA	7592	63	1584	591	2029	708	718	2190	3	5	11	125	247	316	249	238	48	6	0	0	0	23.19
G06003700131	1940	California	06	Los Angeles	037		0131		STCTY-06037 TRACT- 0131 IN LOS ANGELES CA	4076	8	917	396	1127	408	462	1213	1	2	3	47	108	252	195	165	28	5	1	2	0	24.33
G06003700132	1940	California	06	Los Angeles	037		0132		STCTY-06037 TRACT- 0132 IN LOS ANGELES CA	5876	5	1258	526	1587	592	623	1610	2	2	18	111	184	249	213	142	25	1	0	1	0	22.65
G06003700133	1940	California	06	Los Angeles	037		0133		STCTY-06037 TRACT- 0133 IN LOS ANGELES CA	6251	2	1423	514	1731	570	605	1822	1	2	7	58	158	301	267	210	28	5	2	0	0	24.38
G06003700134	1940	California	06	Los Angeles	037		0134		STCTY-06037 TRACT- 0134 IN LOS ANGELES CA	4233	4	1119	383	1347	333	456	1255	1	4	6	35	124	242	162	183	18	1	0	0	0	24.00
G06003700135	1940	California	06	Los Angeles	037		0135		STCTY-06037 TRACT- 0135 IN LOS ANGELES CA	2387	1	545	166	636	188	197	643	0	2	6	37	54	66	39	80	176	23	5	1	0	34.56
G06003700136	1940	California	06	Los Angeles	037		0136		STCTY-06037 TRACT- 0136 IN LOS ANGELES CA	1844	2	511	140	578	145	149	574	0	0	2	14	23	60	50	44	14	1	0	0	0	25.00
G06003700137	1940	California	06	Los Angeles	037		0137		STCTY-06037 TRACT- 0137 IN LOS ANGELES CA	8373	1	2414	699	2659	542	746	2601	4	2	6	59	74	132	172	350	147	24	2	2	0	30.59
G06003700138	1940	California	06	Los Angeles	037		0138		STCTY-06037 TRACT- 0138 IN LOS ANGELES CA	11831	264	2984	1639	3131	1088	1717	4116	2	0	0	2	1	6	18	118	324	377	349	286	238	60.04
G06003700139	1940	California	06	Los Angeles	037		0139		STCTY-06037 TRACT- 0139 IN LOS ANGELES CA	10166	8	3022	1086	3187	763	1169	3264	0	0	0	2	0	11	46	236	389	305	173	37	3	47.37
G06003700140	1940	California	06	Los Angeles	037		0140		STCTY-06037 TRACT- 0140 IN LOS ANGELES CA	6444	71	1707	649	1818	780	682	2113	2	1	17	67	94	116	87	196	130	51	32	37	35	31.97
G06003700141	1940	California	06	Los Angeles	037		0141		STCTY-06037 TRACT- 0141 IN LOS ANGELES CA	3545	9	935	365	1106	313	430	1078	0	8	15	91	86	134	133	245	59	19	4	1	0	26.89
G06003700142	1940	California	06	Los Angeles	037		0142		STCTY-06037 TRACT- 0142 IN LOS ANGELES CA	4468	9	1274	401	1469	311	457	1289	5	9	10	37	82	154	171	213	48	5	1	0	0	26.56
G06003700143	1940	California	06	Los Angeles	037		0143		STCTY-06037 TRACT- 0143 IN LOS ANGELES CA	6578	24	1872	472	2124	728	535	1880	36	42	103	214	340	360	224	194	33	5	0	0	1	20.07
G06003700144	1940	California	06	Los Angeles	037		0144		STCTY-06037 TRACT- 0144 IN LOS ANGELES CA	11393	4	3470	901	3722	694	984	3454	3	3	5	31	61	123	156	424	200	36	6	0	0	32.85
G06003700145	1940	California	06	Los Angeles	037		0145		STCTY-06037 TRACT- 0145 IN LOS ANGELES CA	7099	39	2142	765	2226	516	795	2269	0	0	0	6	3	13	8	107	200	201	196	58	20	52.93
G06003700146	1940	California	06	Los Angeles	037		0146		STCTY-06037 TRACT- 0146 IN LOS ANGELES CA	6554	4	1980	603	2159	387	662	2019	0	1	2	13	22	30	79	280	204	89	15	0	0	37.38
G06003700147	1940	California	06	Los Angeles	037		0147		STCTY-06037 TRACT- 0147 IN LOS ANGELES CA	5007	3	1556	514	1725	351	567	1574	0	2	3	31	41	126	184	356	183	19	2	0	0	31.93
G06003700148	1940	California	06	Los Angeles	037		0148		STCTY-06037 TRACT- 0148 IN LOS ANGELES CA	4824	34	1370	748	1436	378	791	1612	0	5	0	2	2	3	9	79	242	243	200	138	37	55.18
G06003700149	1940	California	06	Los Angeles	037		0149		STCTY-06037 TRACT- 0149 IN LOS ANGELES CA	4445	38	1212	674	1296	416	717	1504	6	28	3	5	3	6	10	112	197	187	236	109	21	54.39
G06003700150	1940	California	06	Los Angeles	037		0150		STCTY-06037 TRACT- 0150 IN LOS ANGELES CA	3135	25	810	433	856	322	465	1158	0	0	0	1	1	2	2	41	136	180	125	41	21	54.61
G06003700151	1940	California	06	Los Angeles	037		0151		STCTY-06037 TRACT- 0151 IN LOS ANGELES CA	7455	62	2087	965	2223	506	1066	2475	0	0	0	0	0	2	10	116	212	439	514	164	7	58.43
G06003700152	1940	California	06	Los Angeles	037		0152		STCTY-06037 TRACT- 0152 IN LOS ANGELES CA	4705	7	1429	608	1527	315	657	1537	0	0	0	1	6	2	2	92	273	228	143	57	5	50.75
G06003700153	1940	California	06	Los Angeles	037		0153		STCTY-06037 TRACT- 0153 IN LOS ANGELES CA	4270	7	1322	525	1395	253	551	1427	0	2	0	1	9	8	30	271	287	181	85	9	0	43.70
G06003700154	1940	California	06	Los Angeles	037		0154		STCTY-06037 TRACT- 0154 IN LOS ANGELES CA	3370	5	955	460	1054	289	509	1174	1	0	0	2	8	9	24	173	254	171	88	22	1	45.78
G06003700155	1940	California	06	Los Angeles	037		0155		STCTY-06037 TRACT- 0155 IN LOS ANGELES CA	8044	13	2389	875	2523	486	957	2550	0	1	0	4	6	10	28	196	527	344	106	17	1	46.62
G06003700156	1940	California	06	Los Angeles	037		0156		STCTY-06037 TRACT- 0156 IN LOS ANGELES CA	2757	2	873	325	933	188	347	881	0	0	0	2	6	10	41	227	157	41	2	1	0	37.63
G06003700157	1940	California	06	Los Angeles	037		0157		STCTY-06037 TRACT- 0157 IN LOS ANGELES CA	4993	20	1307	624	1416	474	677	1756	0	2	1	17	49	103	145	421	178	34	11	11	12	33.66
G06003700158	1940	California	06	Los Angeles	037		0158		STCTY-06037 TRACT- 0158 IN LOS ANGELES CA	6732	2	2074	627	2242	455	711	2155	0	4	4	16	24	69	114	400	310	70	13	3	0	36.56
G06003700159	1940	California	06	Los Angeles	037		0159		STCTY-06037 TRACT- 0159 IN LOS ANGELES CA	4219	0	1194	556	1280	384	597	1457	0	0	3	8	12	55	98	403	215	38	8	4	1	35.62
G06003700160	1940	California	06	Los Angeles	037		0160		STCTY-06037 TRACT- 0160 IN LOS ANGELES CA	4194	70	1088	743	1143	378	791	1428	0	0	1	3	3	8	27	81	91	87	87	120	62	57.66
G06003700161	1940	California	06	Los Angeles	037		0161		STCTY-06037 TRACT- 0161 IN LOS ANGELES CA	6093	9	1581	1145	1768	528	1234	2019	0	0	1	22	24	37	171	528	553	165	73	19	5	39.79
G06003700162	1940	California	06	Los Angeles	037		0162		STCTY-06037 TRACT- 0162 IN LOS ANGELES CA	5606	4	1503	1007	1713	468	1126	1772	0	4	2	34	45	144	209	484	306	99	59	17	3	34.98
G06003700163	1940	California	06	Los Angeles	037		0163		STCTY-06037 TRACT- 0163 IN LOS ANGELES CA	1908	18	497	342	560	176	379	614	0	0	1	3	7	8	23	99	39	34	21	29	20	39.76
G06003700164	1940	California	06	Los Angeles	037		0164		STCTY-06037 TRACT- 0164 IN LOS ANGELES CA	5810	29	1658	1321	1830	438	1416	1795	0	1	0	6	6	19	42	528	438	298	355	151	76	47.67
G06003700165	1940	California	06	Los Angeles	037		0165		STCTY-06037 TRACT- 0165 IN LOS ANGELES CA	8452	23	2389	2111	2626	677	2298	2563	0	5	26	30	41	140	430	1042	632	368	213	102	76	37.95
G06003700166	1940	California	06	Los Angeles	037		0166		STCTY-06037 TRACT- 0166 IN LOS ANGELES CA	5814	219	1753	884	2001	399	1015	1679	0	3	7	78	120	504	585	506	114	42	28	6	1	26.94
G06003700167	1940	California	06	Los Angeles	037		0167		STCTY-06037 TRACT- 0167 IN LOS ANGELES CA	5209	158	1531	678	1752	455	778	1535	1	0	10	104	225	484	331	331	65	14	5	1	0	24.10
G06003700168	1940	California	06	Los Angeles	037		0168		STCTY-06037 TRACT- 0168 IN LOS ANGELES CA	4589	13	1205	882	1380	395	953	1556	3	0	7	31	62	89	176	375	240	78	47	15	8	34.77
G06003700169	1940	California	06	Los Angeles	037		0169		STCTY-06037 TRACT- 0169 IN LOS ANGELES CA	5345	47	1395	755	1647	504	848	1732	0	1	15	127	125	339	352	406	99	36	9	5	1	26.64
G06003700170	1940	California	06	Los Angeles	037		0170		STCTY-06037 TRACT- 0170 IN LOS ANGELES CA	8683	19	2382	2222	2791	714	2483	2267	0	10	31	225	181	430	895	725	437	206	89	40	18	28.78
G06003700171	1940	California	06	Los Angeles	037		0171		STCTY-06037 TRACT- 0171 IN LOS ANGELES CA	4045	8	1084	567	1349	317	702	1183	0	2	19	119	179	352	272	276	52	8	3	2	2	24.10
G06003700172	1940	California	06	Los Angeles	037		0172		STCTY-06037 TRACT- 0172 IN LOS ANGELES CA	5802	7	1471	1146	1809	654	1358	1763	4	7	109	425	503	444	431	476	102	26	12	6	2	22.04
G06003700173	1940	California	06	Los Angeles	037		0173		STCTY-06037 TRACT- 0173 IN LOS ANGELES CA	5592	4	1563	985	2140	607	1253	1447	7	66	203	600	397	340	252	174	59	21	12	4	6	16.95
G06003700174	1940	California	06	Los Angeles	037		0174		STCTY-06037 TRACT- 0174 IN LOS ANGELES CA	4359	8	1053	774	1363	527	963	1320	0	14	44	282	203	332	314	300	99	57	22	18	6	24.06
G06003700175	1940	California	06	Los Angeles	037		0175		STCTY-06037 TRACT- 0175 IN LOS ANGELES CA	5561	7	1355	811	1951	590	1022	1540	0	4	33	425	429	478	352	242	36	18	6	5	3	20.80
G06003700176	1940	California	06	Los Angeles	037		0176		STCTY-06037 TRACT- 0176 IN LOS ANGELES CA	3487	1	902	659	1198	303	817	937	0	9	50	222	151	320	269	249	48	24	8	8	1	23.37
G06003700177	1940	California	06	Los Angeles	037		0177		STCTY-06037 TRACT- 0177 IN LOS ANGELES CA	3624	8	1024	456	1406	321	561	923	1	6	52	201	314	436	168	101	22	4	2	0	0	20.41
G06003700178	1940	California	06	Los Angeles	037		0178		STCTY-06037 TRACT- 0178 IN LOS ANGELES CA	3611	1	1066	641	1337	279	774	955	0	4	46	185	214	334	283	250	57	22	3	3	2	23.28
G06003700179	1940	California	06	Los Angeles	037		0179		STCTY-06037 TRACT- 0179 IN LOS ANGELES CA	5930	3	1658	768	2251	666	979	1506	2	9	60	370	364	386	399	229	56	14	10	1	3	21.40
G06003700180	1940	California	06	Los Angeles	037		0180		STCTY-06037 TRACT- 0180 IN LOS ANGELES CA	3780	0	905	299	1555	566	452	786	4	10	338	543	219	166	102	51	7	2	0	2	0	12.91
G06003700181	1940	California	06	Los Angeles	037		0181		STCTY-06037 TRACT- 0181 IN LOS ANGELES CA	5350	0	1523	513	2219	865	766	1295	12	47	354	786	527	346	146	192	21	0	0	0	0	14.66
G06003700182	1940	California	06	Los Angeles	037		0182		STCTY-06037 TRACT- 0182 IN LOS ANGELES CA	4752	3	1244	634	1817	774	860	1164	0	8	198	743	445	372	191	159	33	6	4	1	2	15.98
G06003700183	1940	California	06	Los Angeles	037		0183		STCTY-06037 TRACT- 0183 IN LOS ANGELES CA	4226	6	1369	515	1645	723	607	1221	0	0	0	16	109	53	59	62	16	4	1	0	0	22.80
G06003700184	1940	California	06	Los Angeles	037		0184		STCTY-06037 TRACT- 0184 IN LOS ANGELES CA	3686	0	1169	538	1757	428	702	665	4	20	340	404	317	199	121	54	17	2	1	0	0	14.15
G06003700185	1940	California	06	Los Angeles	037		0185		STCTY-06037 TRACT- 0185 IN LOS ANGELES CA	5177	61	1953	349	2797	1284	434	626	0	6	61	36	17	22	14	2	3	1	0	0	0	11.44
G06003700186	1940	California	06	Los Angeles	037		0186		STCTY-06037 TRACT- 0186 IN LOS ANGELES CA	5031	26	1718	249	3059	1203	291	291	5	85	243	231	67	54	30	52	12	7	4	3	1	10.89
G06003700187	1940	California	06	Los Angeles	037		0187		STCTY-06037 TRACT- 0187 IN LOS ANGELES CA	6479	415	2001	266	3356	1615	341	748	66	307	717	407	246	88	45	23	5	2	3	1	0	8.94
G06003700188	1940	California	06	Los Angeles	037		0188		STCTY-06037 TRACT- 0188 IN LOS ANGELES CA	4548	150	1350	296	1995	680	377	788	21	180	544	453	248	116	46	29	7	4	0	0	0	10.37
G06003700189	1940	California	06	Los Angeles	037		0189		STCTY-06037 TRACT- 0189 IN LOS ANGELES CA	3492	378	935	276	1301	405	342	708	0	74	263	212	179	181	91	68	10	2	0	0	0	14.29
G06003700190	1940	California	06	Los Angeles	037		0190		STCTY-06037 TRACT- 0190 IN LOS ANGELES CA	2468	1	683	152	758	193	191	785	0	0	2	17	16	46	53	132	41	5	0	1	0	31.20
G06003700191	1940	California	06	Los Angeles	037		0191		STCTY-06037 TRACT- 0191 IN LOS ANGELES CA	7741	330	2046	522	2418	628	660	2324	2	6	25	111	230	410	390	428	52	0	0	0	0	25.05
G06003700192	1940	California	06	Los Angeles	037		0192		STCTY-06037 TRACT- 0192 IN LOS ANGELES CA	7963	7	1844	607	2355	882	817	2675	0	8	47	239	502	580	490	496	126	34	13	3	0	23.58
G06003700193	1940	California	06	Los Angeles	037		0193		STCTY-06037 TRACT- 0193 IN LOS ANGELES CA	4364	1	1133	293	1338	365	355	1371	0	0	10	107	169	218	179	217	46	6	0	0	2	23.88
G06003700194	1940	California	06	Los Angeles	037		0194		STCTY-06037 TRACT- 0194 IN LOS ANGELES CA	727	1	195	51	236	48	60	228	1	3	19	23	29	41	45	38	5	5	0	0	1	23.16
G06003700195	1940	California	06	Los Angeles	037		0195		STCTY-06037 TRACT- 0195 IN LOS ANGELES CA	593	6	178	64	185	44	66	195	1	1	2	2	5	14	9	12	17	6	9	3	1	0.00
G06003700196	1940	California	06	Los Angeles	037		0196		STCTY-06037 TRACT- 0196 IN LOS ANGELES CA	2999	0	867	166	987	183	198	863	3	1	10	32	36	49	57	101	20	0	2	0	0	26.65
G06003700197	1940	California	06	Los Angeles	037		0197		STCTY-06037 TRACT- 0197 IN LOS ANGELES CA	5518	1	1573	448	1771	325	518	1741	2	3	5	22	48	164	235	442	110	7	0	0	0	30.40
G06003700198	1940	California	06	Los Angeles	037		0198		STCTY-06037 TRACT- 0198 IN LOS ANGELES CA	2650	0	769	223	832	248	247	853	0	0	0	2	15	45	69	171	82	17	0	0	0	33.56
G06003700199	1940	California	06	Los Angeles	037		0199		STCTY-06037 TRACT- 0199 IN LOS ANGELES CA	5678	2	1621	569	1773	459	650	1813	0	1	1	5	15	27	115	484	292	46	6	1	0	36.37
G06003700200	1940	California	06	Los Angeles	037		0200		STCTY-06037 TRACT- 0200 IN LOS ANGELES CA	3152	1	966	310	1049	222	366	1017	0	0	0	5	6	46	177	354	146	6	4	0	0	33.40
G06003700201	1940	California	06	Los Angeles	037		0201		STCTY-06037 TRACT- 0201 IN LOS ANGELES CA	8737	28	2411	1420	2669	699	1581	2884	0	2	4	17	33	139	314	660	478	148	61	28	12	36.15
G06003700202	1940	California	06	Los Angeles	037		0202		STCTY-06037 TRACT- 0202 IN LOS ANGELES CA	6167	3	1713	624	1940	530	715	1929	0	1	0	13	58	144	245	503	188	13	1	0	0	31.93
G06003700203	1940	California	06	Los Angeles	037		0203		STCTY-06037 TRACT- 0203 IN LOS ANGELES CA	2644	61	716	470	810	236	520	809	1	0	0	12	57	87	70	97	75	35	30	14	11	31.30
G06003700204	1940	California	06	Los Angeles	037		0204		STCTY-06037 TRACT- 0204 IN LOS ANGELES CA	2866	948	816	418	931	235	483	791	0	0	3	8	29	43	88	182	117	14	2	0	0	33.46
G06003700205	1940	California	06	Los Angeles	037		0205		STCTY-06037 TRACT- 0205 IN LOS ANGELES CA	3414	808	948	402	1113	199	453	937	0	2	6	21	52	141	140	229	60	5	0	0	0	28.29
G06003700206	1940	California	06	Los Angeles	037		0206		STCTY-06037 TRACT- 0206 IN LOS ANGELES CA	3950	0	1132	504	1284	279	557	1276	0	0	0	7	39	106	174	418	140	9	0	0	0	32.38
G06003700207	1940	California	06	Los Angeles	037		0207		STCTY-06037 TRACT- 0207 IN LOS ANGELES CA	9345	9	2934	1281	3116	566	1342	3037	0	0	0	5	21	36	51	323	623	285	155	28	3	44.78
G06003700208	1940	California	06	Los Angeles	037		0208		STCTY-06037 TRACT- 0208 IN LOS ANGELES CA	3399	16	975	574	1066	298	611	1089	0	1	9	74	55	170	175	213	81	26	8	8	4	27.44
G06003700209	1940	California	06	Los Angeles	037		0209		STCTY-06037 TRACT- 0209 IN LOS ANGELES CA	4829	78	1467	758	1613	387	823	1410	0	2	10	86	156	289	326	373	57	16	7	0	0	26.31
G06003700210	1940	California	06	Los Angeles	037		0210		STCTY-06037 TRACT- 0210 IN LOS ANGELES CA	4446	62	1140	651	1445	340	760	1344	2	5	30	159	184	325	377	274	45	5	3	1	0	24.50
G06003700211	1940	California	06	Los Angeles	037		0211		STCTY-06037 TRACT- 0211 IN LOS ANGELES CA	2896	1	872	423	970	259	463	916	1	6	22	84	65	120	119	240	84	24	6	1	0	28.20
G06003700212	1940	California	06	Los Angeles	037		0212		STCTY-06037 TRACT- 0212 IN LOS ANGELES CA	3670	11	979	646	1139	320	754	1046	2	5	30	81	92	158	153	245	95	36	24	21	5	27.95
G06003700213	1940	California	06	Los Angeles	037		0213		STCTY-06037 TRACT- 0213 IN LOS ANGELES CA	5920	40	1573	797	1826	540	941	1918	2	6	10	124	167	285	341	515	118	25	5	1	1	27.52
G06003700214	1940	California	06	Los Angeles	037		0214		STCTY-06037 TRACT- 0214 IN LOS ANGELES CA	3724	2174	1022	503	1160	385	576	1024	0	0	3	15	49	129	197	241	59	11	7	0	0	28.55
G06003700215	1940	California	06	Los Angeles	037		0215		STCTY-06037 TRACT- 0215 IN LOS ANGELES CA	3904	1109	1043	488	1156	456	542	1192	0	4	29	104	127	187	178	216	65	10	4	1	0	24.82
G06003700216	1940	California	06	Los Angeles	037		0216		STCTY-06037 TRACT- 0216 IN LOS ANGELES CA	2828	20	674	404	807	409	463	859	2	35	116	85	102	210	161	177	39	9	8	0	1	22.65
G06003700217	1940	California	06	Los Angeles	037		0217		STCTY-06037 TRACT- 0217 IN LOS ANGELES CA	4237	1	1134	554	1326	357	636	1370	0	0	4	17	50	171	245	380	148	16	3	0	0	30.29
G06003700218	1940	California	06	Los Angeles	037		0218		STCTY-06037 TRACT- 0218 IN LOS ANGELES CA	5799	10	1633	953	1856	470	1037	1763	0	3	4	37	126	344	457	690	179	12	7	1	0	29.05
G06003700219	1940	California	06	Los Angeles	037		0219		STCTY-06037 TRACT- 0219 IN LOS ANGELES CA	7527	27	1986	1238	2373	693	1414	2270	3	9	53	194	364	534	487	436	119	32	21	13	21	24.37
G06003700220	1940	California	06	Los Angeles	037		0220		STCTY-06037 TRACT- 0220 IN LOS ANGELES CA	4806	6	1379	759	2019	522	969	971	3	36	235	636	353	450	224	120	21	7	1	1	0	16.39
G06003700221	1940	California	06	Los Angeles	037		0221		STCTY-06037 TRACT- 0221 IN LOS ANGELES CA	4292	3	1150	575	1521	474	666	1156	1	18	56	432	347	290	213	203	48	13	8	6	4	19.00
G06003700222	1940	California	06	Los Angeles	037		0222		STCTY-06037 TRACT- 0222 IN LOS ANGELES CA	5183	24	1259	724	1564	572	825	1509	3	20	96	394	334	355	247	166	57	26	11	4	0	19.63
G06003700223	1940	California	06	Los Angeles	037		0223		STCTY-06037 TRACT- 0223 IN LOS ANGELES CA	7032	1381	1468	750	2128	597	1015	1665	2	11	100	326	529	424	214	158	23	6	3	2	0	18.85
G06003700224	1940	California	06	Los Angeles	037		0224		STCTY-06037 TRACT- 0224 IN LOS ANGELES CA	4042	2385	664	373	1080	437	513	1089	2	2	21	165	252	224	120	87	16	2	2	1	0	19.61
G06003700225	1940	California	06	Los Angeles	037		0225		STCTY-06037 TRACT- 0225 IN LOS ANGELES CA	5895	2161	1380	688	1873	474	893	1491	5	10	18	155	248	374	289	246	56	7	3	1	0	23.11
G06003700226	1940	California	06	Los Angeles	037		0226		STCTY-06037 TRACT- 0226 IN LOS ANGELES CA	6429	5575	1189	696	1922	582	1012	1808	4	6	22	135	267	335	271	275	22	7	0	0	0	23.05
G06003700227	1940	California	06	Los Angeles	037		0227		STCTY-06037 TRACT- 0227 IN LOS ANGELES CA	4938	2657	1095	531	1509	408	754	1291	2	2	16	83	209	295	222	206	34	10	3	0	0	23.38
G06003700228	1940	California	06	Los Angeles	037		0228		STCTY-06037 TRACT- 0228 IN LOS ANGELES CA	4965	0	1487	594	1612	434	636	1648	0	5	5	27	38	79	109	197	161	84	17	3	0	34.55
G06003700229	1940	California	06	Los Angeles	037		0229		STCTY-06037 TRACT- 0229 IN LOS ANGELES CA	6603	1	1962	782	2086	377	822	2083	0	1	0	4	11	25	44	269	202	60	6	0	0	37.90
G06003700230	1940	California	06	Los Angeles	037		0230		STCTY-06037 TRACT- 0230 IN LOS ANGELES CA	353	0	143	19	150	21	20	94	0	0	1	1	1	10	6	15	2	2	2	0	0	0.00
G06003700231	1940	California	06	Los Angeles	037		0231		STCTY-06037 TRACT- 0231 IN LOS ANGELES CA	5316	0	1583	659	1703	411	713	1837	0	1	0	10	10	30	81	390	278	65	11	2	0	37.37
G06003700232	1940	California	06	Los Angeles	037		0232		STCTY-06037 TRACT- 0232 IN LOS ANGELES CA	5991	1	1795	595	1942	350	672	1834	1	1	3	19	37	116	192	366	155	30	6	0	0	32.07
G06003700233	1940	California	06	Los Angeles	037		0233		STCTY-06037 TRACT- 0233 IN LOS ANGELES CA	4755	0	1411	402	1499	349	452	1508	1	2	4	6	28	33	53	158	119	43	10	1	0	35.96
G06003700234	1940	California	06	Los Angeles	037		0234		STCTY-06037 TRACT- 0234 IN LOS ANGELES CA	4319	2	1222	553	1344	382	609	1457	0	0	3	15	16	59	52	176	198	67	4	0	0	38.02
G06003700235	1940	California	06	Los Angeles	037		0235		STCTY-06037 TRACT- 0235 IN LOS ANGELES CA	5467	1	1504	843	1696	513	911	1784	0	1	2	16	70	177	336	455	205	45	9	2	0	30.75
G06003700236	1940	California	06	Los Angeles	037		0236		STCTY-06037 TRACT- 0236 IN LOS ANGELES CA	5428	0	1570	880	1819	490	981	1613	0	1	1	37	102	282	417	641	124	16	3	2	1	29.18
G06003700237	1940	California	06	Los Angeles	037		0237		STCTY-06037 TRACT- 0237 IN LOS ANGELES CA	5916	1	1709	847	1936	487	950	1869	0	1	6	24	52	168	218	388	226	33	5	0	1	31.87
G06003700238	1940	California	06	Los Angeles	037		0238		STCTY-06037 TRACT- 0238 IN LOS ANGELES CA	6113	3	1669	818	1865	625	922	1940	0	0	2	28	48	141	192	305	255	45	11	1	0	32.88
G06003700239	1940	California	06	Los Angeles	037		0239		STCTY-06037 TRACT- 0239 IN LOS ANGELES CA	4910	0	1362	664	1584	415	758	1576	0	7	16	52	82	236	323	469	112	9	3	1	0	28.56
G06003700240	1940	California	06	Los Angeles	037		0240		STCTY-06037 TRACT- 0240 IN LOS ANGELES CA	3845	0	1166	473	1283	277	504	1234	0	0	3	15	31	71	144	410	124	17	1	0	0	33.01
G06003700241	1940	California	06	Los Angeles	037		0241		STCTY-06037 TRACT- 0241 IN LOS ANGELES CA	4796	2	1391	560	1542	391	621	1544	0	1	2	11	43	94	215	433	146	11	0	0	1	32.10
G06003700242	1940	California	06	Los Angeles	037		0242		STCTY-06037 TRACT- 0242 IN LOS ANGELES CA	3782	1	1016	384	1178	317	461	1240	0	0	2	12	56	140	184	295	79	8	1	0	0	29.35
G06003700243	1940	California	06	Los Angeles	037		0243		STCTY-06037 TRACT- 0243 IN LOS ANGELES CA	3838	3	1166	619	1387	365	696	1109	0	4	12	78	116	280	245	294	133	35	3	4	0	26.79
G06003700244	1940	California	06	Los Angeles	037		0244		STCTY-06037 TRACT- 0244 IN LOS ANGELES CA	4884	0	1438	685	1669	454	761	1442	1	8	5	46	141	363	350	345	83	13	4	1	0	26.16
G06003700245	1940	California	06	Los Angeles	037		0245		STCTY-06037 TRACT- 0245 IN LOS ANGELES CA	5221	18	1432	680	1688	482	782	1636	0	0	9	41	119	366	347	353	85	11	2	1	0	26.40
G06003700246	1940	California	06	Los Angeles	037		0246		STCTY-06037 TRACT- 0246 IN LOS ANGELES CA	4037	47	1172	470	1363	346	527	1237	1	1	4	35	104	207	205	269	63	7	3	0	0	26.88
G06003700247	1940	California	06	Los Angeles	037		0247		STCTY-06037 TRACT- 0247 IN LOS ANGELES CA	6097	510	1512	571	1904	470	701	1788	4	6	25	134	276	496	346	206	28	4	4	1	0	22.73
G06003700248	1940	California	06	Los Angeles	037		0248		STCTY-06037 TRACT- 0248 IN LOS ANGELES CA	5218	3167	1231	690	1642	377	921	1385	1	4	16	86	197	307	296	242	35	1	1	0	1	24.21
G06003700249	1940	California	06	Los Angeles	037		0249		STCTY-06037 TRACT- 0249 IN LOS ANGELES CA	6403	3441	1567	898	2022	491	1143	1681	1	2	15	79	144	326	437	326	57	10	1	0	0	26.01
G06003700250	1940	California	06	Los Angeles	037		0250		STCTY-06037 TRACT- 0250 IN LOS ANGELES CA	5898	2460	1464	760	1854	499	923	1656	0	4	18	70	173	406	367	313	49	2	1	0	0	24.92
G06003700251	1940	California	06	Los Angeles	037		0251		STCTY-06037 TRACT- 0251 IN LOS ANGELES CA	5339	2341	1385	627	1788	421	757	1447	1	7	28	126	205	336	246	253	22	3	0	0	0	23.17
G06003700252	1940	California	06	Los Angeles	037		0252		STCTY-06037 TRACT- 0252 IN LOS ANGELES CA	4759	4447	1077	668	1478	410	878	1303	1	1	4	51	109	216	283	304	34	1	4	0	0	26.66
G06003700253	1940	California	06	Los Angeles	037		0253		STCTY-06037 TRACT- 0253 IN LOS ANGELES CA	4934	2739	911	391	1316	478	539	1358	1	10	29	133	241	268	166	111	9	1	1	0	0	20.82
G06003700254	1940	California	06	Los Angeles	037		0254		STCTY-06037 TRACT- 0254 IN LOS ANGELES CA	5531	4979	1266	758	1718	387	1060	1427	0	0	4	51	158	317	247	318	35	6	2	0	0	25.29
G06003700255	1940	California	06	Los Angeles	037		0255		STCTY-06037 TRACT- 0255 IN LOS ANGELES CA	3636	2766	710	257	1013	303	386	1011	0	1	6	62	143	194	108	84	6	2	0	0	0	21.85
G06003700256	1940	California	06	Los Angeles	037		0256		STCTY-06037 TRACT- 0256 IN LOS ANGELES CA	5090	3568	1042	458	1490	400	707	1353	0	1	11	65	187	262	153	151	18	2	0	0	0	22.57
G06003700257	1940	California	06	Los Angeles	037		0257		STCTY-06037 TRACT- 0257 IN LOS ANGELES CA	4803	0	1384	424	1546	321	478	1501	1	1	5	21	56	97	221	366	76	5	1	0	0	30.13
G06003700258	1940	California	06	Los Angeles	037		0258		STCTY-06037 TRACT- 0258 IN LOS ANGELES CA	6166	7	1822	694	2029	444	770	1907	0	2	10	53	95	262	323	465	114	11	0	1	0	28.31
G06003700259	1940	California	06	Los Angeles	037		0259		STCTY-06037 TRACT- 0259 IN LOS ANGELES CA	5156	0	1583	507	1711	326	566	1613	0	0	0	7	18	37	99	307	244	38	5	0	0	36.55
G06003700260	1940	California	06	Los Angeles	037		0260		STCTY-06037 TRACT- 0260 IN LOS ANGELES CA	6357	1	1901	689	2118	453	791	1988	1	2	2	19	47	123	186	454	136	3	1	0	0	31.86
G06003700261	1940	California	06	Los Angeles	037		0261		STCTY-06037 TRACT- 0261 IN LOS ANGELES CA	7053	3	1985	861	2295	470	955	2198	2	6	8	55	176	366	427	506	74	2	2	0	0	26.83
G06003700262	1940	California	06	Los Angeles	037		0262		STCTY-06037 TRACT- 0262 IN LOS ANGELES CA	3490	0	1048	329	1108	252	357	1124	0	0	0	0	2	2	6	87	162	60	12	0	0	43.73
G06003700263	1940	California	06	Los Angeles	037		0263		STCTY-06037 TRACT- 0263 IN LOS ANGELES CA	3517	0	1054	348	1146	272	382	1111	0	0	0	5	21	26	34	134	121	22	0	0	0	36.63
G06003700264	1940	California	06	Los Angeles	037		0264		STCTY-06037 TRACT- 0264 IN LOS ANGELES CA	4931	0	1444	531	1662	367	634	1573	2	1	7	31	100	276	343	351	52	5	0	0	1	26.94
G06003700265	1940	California	06	Los Angeles	037		0265		STCTY-06037 TRACT- 0265 IN LOS ANGELES CA	3722	0	1129	327	1211	248	358	1210	0	0	1	1	11	21	47	98	134	69	13	0	0	40.88
G06003700266	1940	California	06	Los Angeles	037		0266		STCTY-06037 TRACT- 0266 IN LOS ANGELES CA	4286	2	1346	502	1443	300	541	1357	0	2	0	8	18	39	78	208	134	56	12	0	0	35.87
G06003700267	1940	California	06	Los Angeles	037		0267		STCTY-06037 TRACT- 0267 IN LOS ANGELES CA	5468	0	1643	655	1877	373	727	1706	2	2	8	25	102	275	369	445	44	1	1	0	0	27.52
G06003700268	1940	California	06	Los Angeles	037		0268		STCTY-06037 TRACT- 0268 IN LOS ANGELES CA	2828	0	783	326	913	212	381	848	0	2	3	33	110	163	154	135	19	0	0	0	0	24.45
G06003700269	1940	California	06	Los Angeles	037		0269		STCTY-06037 TRACT- 0269 IN LOS ANGELES CA	1505	1	432	141	524	107	153	437	0	3	6	27	47	88	72	46	9	0	0	0	0	23.25
G06003700270	1940	California	06	Los Angeles	037		0270		STCTY-06037 TRACT- 0270 IN LOS ANGELES CA	4508	0	1251	483	1451	374	528	1358	0	2	3	50	127	227	247	241	32	2	1	1	0	25.66
G06003700271	1940	California	06	Los Angeles	037		0271		STCTY-06037 TRACT- 0271 IN LOS ANGELES CA	2328	0	634	211	743	159	236	667	0	0	2	22	58	107	99	115	9	1	0	0	0	25.38
G06003700272	1940	California	06	Los Angeles	037		0272		STCTY-06037 TRACT- 0272 IN LOS ANGELES CA	3639	1	919	340	1150	278	411	1067	1	5	16	56	96	179	193	194	18	0	1	0	0	25.19
G06003700273	1940	California	06	Los Angeles	037		0273		STCTY-06037 TRACT- 0273 IN LOS ANGELES CA	4261	0	1293	380	1442	297	425	1311	0	1	2	9	39	125	246	264	48	0	0	0	0	28.38
G06003700274	1940	California	06	Los Angeles	037		0274		STCTY-06037 TRACT- 0274 IN LOS ANGELES CA	3698	1	1061	332	1231	283	405	1146	1	4	3	36	64	168	187	193	19	1	0	0	0	26.16
G06003700275	1940	California	06	Los Angeles	037		0275		STCTY-06037 TRACT- 0275 IN LOS ANGELES CA	4747	0	1324	348	1496	344	429	1409	0	2	4	23	78	134	188	288	41	0	0	0	0	28.17
G06003700276	1940	California	06	Los Angeles	037		0276		STCTY-06037 TRACT- 0276 IN LOS ANGELES CA	5390	1	1656	479	1733	320	496	1656	0	0	1	6	7	11	21	80	84	31	3	0	1	39.06
G06003700277	1940	California	06	Los Angeles	037		0277		STCTY-06037 TRACT- 0277 IN LOS ANGELES CA	6221	1	1721	453	1966	430	547	1947	3	4	6	43	88	172	227	316	69	1	2	1	0	27.80
G06003700278	1940	California	06	Los Angeles	037		0278		STCTY-06037 TRACT- 0278 IN LOS ANGELES CA	4072	1	1237	376	1360	253	421	1251	0	2	4	12	20	35	49	187	79	9	2	0	0	33.64
G06003700279	1940	California	06	Los Angeles	037		0279		STCTY-06037 TRACT- 0279 IN LOS ANGELES CA	4544	2	1238	411	1473	348	491	1325	3	3	8	44	118	166	188	243	26	0	0	0	0	26.03
G06003700280	1940	California	06	Los Angeles	037		0280		STCTY-06037 TRACT- 0280 IN LOS ANGELES CA	8162	48	2183	548	2579	560	653	2344	1	4	19	73	125	256	281	297	13	0	0	0	0	25.51
G06003700281	1940	California	06	Los Angeles	037		0281		STCTY-06037 TRACT- 0281 IN LOS ANGELES CA	4130	1	1093	305	1312	292	358	1256	0	3	8	49	82	129	157	193	22	0	0	0	0	26.11
G06003700282	1940	California	06	Los Angeles	037		0282		STCTY-06037 TRACT- 0282 IN LOS ANGELES CA	5566	0	1447	427	1716	442	501	1682	2	7	13	54	98	215	234	254	15	1	0	1	0	25.74
G06003700283	1940	California	06	Los Angeles	037		0283		STCTY-06037 TRACT- 0283 IN LOS ANGELES CA	4425	2	1030	200	1290	379	255	1289	2	4	6	44	86	159	185	118	3	0	0	0	0	24.57
G06003700284	1940	California	06	Los Angeles	037		0284		STCTY-06037 TRACT- 0284 IN LOS ANGELES CA	4330	69	1115	262	1296	329	314	1300	0	4	6	29	52	103	116	150	9	2	1	0	0	26.31
G06003700285	1940	California	06	Los Angeles	037		0285		STCTY-06037 TRACT- 0285 IN LOS ANGELES CA	5685	730	1168	316	1575	477	425	1655	1	10	22	126	215	234	171	79	2	0	0	0	0	20.70
G06003700286	1940	California	06	Los Angeles	037		0286		STCTY-06037 TRACT- 0286 IN LOS ANGELES CA	5618	2948	885	287	1435	514	495	1486	6	13	34	137	208	178	62	44	2	0	0	0	0	18.15
G06003700287	1940	California	06	Los Angeles	037		0287		STCTY-06037 TRACT- 0287 IN LOS ANGELES CA	5652	1610	713	202	1323	520	360	1481	9	19	47	152	211	167	49	18	0	0	0	0	0	17.08
G06003700288	1940	California	06	Los Angeles	037		0288		STCTY-06037 TRACT- 0288 IN LOS ANGELES CA	2103	2	558	144	636	207	170	630	0	4	10	23	38	47	45	59	9	8	0	0	0	24.45
G06003700289	1940	California	06	Los Angeles	037		0289		STCTY-06037 TRACT- 0289 IN LOS ANGELES CA	2614	0	670	114	790	220	148	819	1	0	10	25	84	103	85	64	7	0	0	0	0	22.87
G06003700290	1940	California	06	Los Angeles	037		0290		STCTY-06037 TRACT- 0290 IN LOS ANGELES CA	5393	6	1690	432	1955	362	487	1515	2	22	24	119	182	285	230	257	39	4	1	2	0	23.61
G06003700291	1940	California	06	Los Angeles	037		0291		STCTY-06037 TRACT- 0291 IN LOS ANGELES CA	5051	2	1462	310	1626	327	368	1668	0	3	3	20	71	180	192	343	81	6	1	2	0	29.03
G06003700292	1940	California	06	Los Angeles	037		0292		STCTY-06037 TRACT- 0292 IN LOS ANGELES CA	5214	108	1142	380	1492	406	432	1457	2	3	21	150	226	225	140	125	27	7	5	1	0	20.92
G06003700293	1940	California	06	Los Angeles	037		0293		STCTY-06037 TRACT- 0293 IN LOS ANGELES CA	1968	16	557	163	709	168	206	467	2	14	29	119	141	127	50	39	4	0	0	0	0	17.99
G06003700294	1940	California	06	Los Angeles	037		0294		STCTY-06037 TRACT- 0294 IN LOS ANGELES CA	3831	44	1403	427	1426	805	430	522	0	13	31	210	277	84	28	12	2	1	4	1	0	15.90
G06003700295	1940	California	06	Los Angeles	037		0295		STCTY-06037 TRACT- 0295 IN LOS ANGELES CA	5293	78	1424	334	1636	400	400	1532	3	11	10	103	184	165	112	125	37	21	12	0	0	21.94
G06003700296	1940	California	06	Los Angeles	037		0296		STCTY-06037 TRACT- 0296 IN LOS ANGELES CA	4510	120	1282	234	1596	760	285	1055	6	30	73	326	249	239	127	49	6	2	0	1	0	16.89
G06003700297	1940	California	06	Los Angeles	037		0297		STCTY-06037 TRACT- 0297 IN LOS ANGELES CA	3941	36	1165	265	1325	323	309	1173	2	2	7	52	114	214	197	181	22	4	0	0	0	24.66
G06003700298	1940	California	06	Los Angeles	037		0298		STCTY-06037 TRACT- 0298 IN LOS ANGELES CA	7985	24	2411	631	2589	597	690	2660	0	0	4	21	88	260	353	521	239	57	21	5	0	30.62
G06003700299	1940	California	06	Los Angeles	037		0299		STCTY-06037 TRACT- 0299 IN LOS ANGELES CA	5255	22	1736	402	1985	492	463	1420	2	6	37	104	173	383	281	160	26	5	1	1	0	22.99
G06003700300	1940	California	06	Los Angeles	037		0300		STCTY-06037 TRACT- 0300 IN LOS ANGELES CA	5388	2	1487	309	1636	445	361	1726	2	0	8	47	73	214	194	283	64	20	5	2	0	27.39
G06003700301	1940	California	06	Los Angeles	037		0301		STCTY-06037 TRACT- 0301 IN LOS ANGELES CA	5693	80	2979	278	3094	260	302	1273	6	1	2	21	46	98	175	266	109	26	6	3	1	30.67
G06003700303	1940	California	06	Los Angeles	037		0303		STCTY-06037 TRACT- 0303 IN LONG BEACH CA	2282	2	605	148	787	204	181	647	4	11	13	89	288	149	80	30	3	0	0	0	0	18.26
G06003700304	1940	California	06	Los Angeles	037		0304		STCTY-06037 TRACT- 0304 IN LONG BEACH CA	3040	31	875	418	995	244	483	932	1	3	6	30	65	183	241	288	62	7	1	1	1	27.75
G06003700305	1940	California	06	Los Angeles	037		0305		STCTY-06037 TRACT- 0305 IN LONG BEACH CA	3712	75	995	446	1228	315	547	1190	0	7	8	39	129	288	230	275	64	9	5	0	0	25.72
G06003700306	1940	California	06	Los Angeles	037		0306		STCTY-06037 TRACT- 0306 IN LONG BEACH CA	5798	142	1438	778	1751	638	926	1968	1	16	44	178	284	450	407	345	94	15	10	5	0	23.96
G06003700307	1940	California	06	Los Angeles	037		0307		STCTY-06037 TRACT- 0307 IN LONG BEACH CA	5906	5	1539	637	1741	639	752	2066	7	11	27	140	214	413	439	420	94	30	8	2	1	25.54
G06003700308	1940	California	06	Los Angeles	037		0308		STCTY-06037 TRACT- 0308 IN LONG BEACH CA	6664	0	1398	728	1631	958	842	2711	1	8	44	340	439	677	553	550	109	49	25	13	7	23.75
G06003700309	1940	California	06	Los Angeles	037		0309		STCTY-06037 TRACT- 0309 IN LONG BEACH CA	4191	5	931	400	1153	695	494	1545	2	8	42	210	243	462	348	291	66	16	11	1	1	23.24
G06003700310	1940	California	06	Los Angeles	037		0310		STCTY-06037 TRACT- 0310 IN LONG BEACH CA	4673	0	1055	756	1301	638	891	1531	2	7	28	126	172	485	441	385	58	15	3	5	0	24.99
G06003700311	1940	California	06	Los Angeles	037		0311		STCTY-06037 TRACT- 0311 IN LONG BEACH CA	2931	0	599	382	696	513	432	1218	0	1	3	24	136	263	299	270	173	66	16	16	0	27.95
G06003700312	1940	California	06	Los Angeles	037		0312		STCTY-06037 TRACT- 0312 IN LONG BEACH CA	5314	3	1190	692	1322	718	760	2119	0	0	14	32	42	180	381	666	301	139	68	37	38	34.00
G06003700313	1940	California	06	Los Angeles	037		0313		STCTY-06037 TRACT- 0313 IN LONG BEACH CA	6839	2	1645	705	1949	715	830	2570	0	6	14	101	184	498	485	618	173	30	14	0	0	27.16
G06003700314	1940	California	06	Los Angeles	037		0314		STCTY-06037 TRACT- 0314 IN LONG BEACH CA	6469	103	1712	552	2006	573	677	2280	2	3	11	103	240	424	420	391	108	16	4	0	0	25.43
G06003700315	1940	California	06	Los Angeles	037		0315		STCTY-06037 TRACT- 0315 IN LONG BEACH CA	6456	0	1728	606	2001	589	707	2161	0	5	12	139	246	352	338	437	145	14	7	2	0	25.90
G06003700316	1940	California	06	Los Angeles	037		0316		STCTY-06037 TRACT- 0316 IN LONG BEACH CA	5504	2	1306	577	1466	620	638	2033	1	0	2	43	105	190	209	389	212	77	22	6	0	31.51
G06003700317	1940	California	06	Los Angeles	037		0317		STCTY-06037 TRACT- 0317 IN LONG BEACH CA	2923	4	689	362	743	314	391	1099	0	0	2	17	39	84	89	150	124	74	42	42	8	36.47
G06003700318	1940	California	06	Los Angeles	037		0318		STCTY-06037 TRACT- 0318 IN LONG BEACH CA	3680	3	965	403	1028	367	452	1369	0	0	5	18	39	99	150	221	148	87	72	53	13	35.90
G06003700319	1940	California	06	Los Angeles	037		0319		STCTY-06037 TRACT- 0319 IN LONG BEACH CA	9027	6	2558	859	2743	790	919	3099	0	1	1	11	33	73	142	538	522	235	119	55	16	40.92
G06003700320	1940	California	06	Los Angeles	037		0320		STCTY-06037 TRACT- 0320 IN LONG BEACH CA	5957	1	1552	598	1719	604	661	2139	3	3	5	25	79	165	210	388	192	84	24	5	1	32.13
G06003700321	1940	California	06	Los Angeles	037		0321		STCTY-06037 TRACT- 0321 IN LONG BEACH CA	6926	5	1854	585	2064	619	650	2378	0	5	4	26	89	170	244	369	195	35	35	21	9	31.21
G06003700322	1940	California	06	Los Angeles	037		0322		STCTY-06037 TRACT- 0322 IN LONG BEACH CA	2181	16	532	160	613	210	181	711	0	4	10	41	68	79	61	105	23	1	0	0	0	24.12
G06003700323	1940	California	06	Los Angeles	037		0323		STCTY-06037 TRACT- 0323 IN LONG BEACH CA	5847	0	1504	389	1827	505	512	1849	1	8	18	94	353	335	279	256	36	2	0	0	0	22.74
G06003700324	1940	California	06	Los Angeles	037		0324		STCTY-06037 TRACT- 0324 IN LONG BEACH CA	6040	27	1640	482	1957	523	573	1964	1	4	21	104	270	418	292	322	35	3	1	0	1	23.52
G06003700325	1940	California	06	Los Angeles	037		0325		STCTY-06037 TRACT- 0325 IN LONG BEACH CA	3534	86	848	180	1096	306	243	1104	0	4	39	103	166	210	168	97	3	0	1	0	0	21.49
G06003700326	1940	California	06	Los Angeles	037		0326		STCTY-06037 TRACT- 0326 IN LONG BEACH CA	6730	34	1797	523	2090	593	624	2286	0	5	10	67	163	347	378	463	90	6	2	0	0	26.79
G06003700327	1940	California	06	Los Angeles	037		0327		STCTY-06037 TRACT- 0327 IN LONG BEACH CA	13303	48	3890	1010	4304	960	1127	4406	10	15	17	114	173	211	261	622	445	145	27	4	0	33.05
G06003700328	1940	California	06	Los Angeles	037		0328		STCTY-06037 TRACT- 0328 IN LONG BEACH CA	4347	0	1321	396	1383	276	423	1430	0	0	1	4	8	23	26	96	136	76	35	7	0	43.03
G06003700329	1940	California	06	Los Angeles	037		0329		STCTY-06037 TRACT- 0329 IN LONG BEACH CA	11677	10	3069	780	3559	935	932	3739	4	7	11	90	192	290	301	358	69	20	15	12	6	26.05
G06003700330	1940	California	06	Los Angeles	037		0330		STCTY-06037 TRACT- 0330 IN LONG BEACH CA	10958	0	2975	478	3324	872	573	3588	0	1	10	49	78	164	217	557	129	2	1	1	0	31.04
G06003700331	1940	California	06	Los Angeles	037		0331		STCTY-06037 TRACT- 0331 IN LOS ANGELES-LONG BEACH CA ADJ AREA	1109	13	294	75	326	121	82	340	1	4	3	9	24	39	51	42	8	0	0	0	0	25.53
G06003700332A	1940	California	06	Los Angeles	037		0332	A	STCTY-06037 TRACT- 0332-A IN LOS ANGELES-LONG BEACH CA ADJ AREA	1820	0	553	123	597	108	137	565	0	0	11	8	25	25	19	11	10	20	15	3	0	25.68
G06003700332B	1940	California	06	Los Angeles	037		0332	B	STCTY-06037 TRACT- 0332-B IN LONG BEACH CA	0	0	0	0	0	0	0	0	0	0	0	0	0	0	0	0	0	0	0	0	0	0.00
G06003700332C	1940	California	06	Los Angeles	037		0332	C	STCTY-06037 TRACT- 0332-C IN LONG BEACH CA	1292	0	370	121	377	98	123	442	0	0	0	0	0	0	0	0	2	2	12	8	0	0.00
G06003700332D	1940	California	06	Los Angeles	037		0332	D	STCTY-06037 TRACT- 0332-D IN LONG BEACH CA	70	0	16	0	20	3	2	21	0	0	0	1	0	0	0	0	0	0	0	0	0	0.00
G06003700333	1940	California	06	Los Angeles	037		0333		STCTY-06037 TRACT- 0333 IN LOS ANGELES-LONG BEACH CA ADJ AREA	238	0	81	11	81	12	12	70	0	0	0	3	3	0	1	1	0	0	0	0	0	0.00
G06003700334	1940	California	06	Los Angeles	037		0334		STCTY-06037 TRACT- 0334 IN LOS ANGELES-LONG BEACH CA ADJ AREA	3184	0	829	201	1069	277	258	968	4	7	8	104	169	161	98	123	29	13	1	0	0	21.57
G06003700335	1940	California	06	Los Angeles	037		0335		STCTY-06037 TRACT- 0335 IN LOS ANGELES-LONG BEACH CA ADJ AREA	5487	9	1517	332	1673	528	365	1448	2	6	14	48	70	96	90	114	22	2	1	1	0	24.34
G06003700336A	1940	California	06	Los Angeles	037		0336	A	STCTY-06037 TRACT- 0336-A IN LOS ANGELES-LONG BEACH CA ADJ AREA	4794	3	1245	213	1439	458	254	1536	0	5	7	73	102	134	116	169	16	1	1	0	0	24.16
G06003700336B	1940	California	06	Los Angeles	037		0336	B	STCTY-06037 TRACT- 0336-B IN LOS ANGELES-LONG BEACH CA ADJ AREA	764	0	203	37	231	89	50	231	1	1	7	20	21	25	26	5	1	0	0	0	0	20.20
G06003700337A	1940	California	06	Los Angeles	037		0337	A	STCTY-06037 TRACT- 0337-A IN LOS ANGELES-LONG BEACH CA ADJ AREA	1685	3	489	164	523	150	179	461	0	2	0	2	16	18	15	21	5	3	2	2	0	0.00
G06003700337B	1940	California	06	Los Angeles	037		0337	B	STCTY-06037 TRACT- 0337-B IN LOS ANGELES-LONG BEACH CA ADJ AREA	987	14	271	112	283	90	114	321	1	0	6	6	0	3	3	1	7	7	15	10	7	0.00
G06003700338	1940	California	06	Los Angeles	037		0338		STCTY-06037 TRACT- 0338 IN LOS ANGELES-LONG BEACH CA ADJ AREA	1718	0	501	143	552	158	149	419	1	4	14	14	17	35	25	19	4	2	1	2	0	22.21
G06003700339	1940	California	06	Los Angeles	037		0339		STCTY-06037 TRACT- 0339 IN LOS ANGELES-LONG BEACH CA ADJ AREA	6343	1	1933	419	2121	440	470	1985	0	6	24	125	186	262	241	247	71	16	1	1	0	24.25
G06003700340A	1940	California	06	Los Angeles	037		0340	A	STCTY-06037 TRACT- 0340-A IN LOS ANGELES-LONG BEACH CA ADJ AREA	962	1	268	74	296	109	87	261	0	2	2	11	11	9	7	8	6	0	0	0	0	0.00
G06003700340B	1940	California	06	Los Angeles	037		0340	B	STCTY-06037 TRACT- 0340-B IN LOS ANGELES-LONG BEACH CA ADJ AREA	3707	3	953	253	1102	313	316	1087	3	14	20	74	95	130	118	106	17	1	1	0	0	22.71
G06003700340C	1940	California	06	Los Angeles	037		0340	C	STCTY-06037 TRACT- 0340-C IN LOS ANGELES-LONG BEACH CA ADJ AREA	96	0	27	2	35	4	2	25	0	0	0	0	0	2	0	2	2	0	0	0	0	0.00
G06003700341A	1940	California	06	Los Angeles	037		0341	A	STCTY-06037 TRACT- 0341-A IN LOS ANGELES-LONG BEACH CA ADJ AREA	789	0	231	53	259	79	59	231	0	3	6	10	12	13	12	22	2	2	0	0	0	0.00
G06003700341B	1940	California	06	Los Angeles	037		0341	B	STCTY-06037 TRACT- 0341-B IN LOS ANGELES-LONG BEACH CA ADJ AREA	2202	11	563	162	659	209	182	632	3	1	4	34	50	61	45	64	8	0	1	0	0	23.07
G06003700342A	1940	California	06	Los Angeles	037		0342	A	STCTY-06037 TRACT- 0342-A IN LOS ANGELES-LONG BEACH CA ADJ AREA	9163	2	2400	750	2810	745	855	2816	2	7	21	78	156	196	252	418	80	4	1	0	0	27.43
G06003700342B	1940	California	06	Los Angeles	037		0342	B	STCTY-06037 TRACT- 0342-B IN LOS ANGELES CA	331	0	105	31	113	23	35	94	0	0	0	0	0	0	1	1	3	2	0	0	0	0.00
G06003700343	1940	California	06	Los Angeles	037		0343		STCTY-06037 TRACT- 0343 IN LOS ANGELES-LONG BEACH CA ADJ AREA	3208	0	797	264	956	304	310	1023	0	1	4	25	78	153	135	157	17	1	1	0	0	25.43
G06003700344	1940	California	06	Los Angeles	037		0344		STCTY-06037 TRACT- 0344 IN LOS ANGELES-LONG BEACH CA ADJ AREA	5	0	3	1	3	0	1	1	0	0	0	0	0	0	0	0	0	0	0	0	0	0.00
G06003700345	1940	California	06	Los Angeles	037		0345		STCTY-06037 TRACT- 0345 IN LOS ANGELES-LONG BEACH CA ADJ AREA	5855	21	1935	602	2004	317	629	1717	0	0	0	4	6	9	8	37	75	82	23	2	0	47.37
G06003700346	1940	California	06	Los Angeles	037		0346		STCTY-06037 TRACT- 0346 IN LOS ANGELES-LONG BEACH CA ADJ AREA	9284	2	2902	873	3163	826	970	2970	1	9	15	53	102	207	298	590	185	38	12	3	0	30.71
G06003700347	1940	California	06	Los Angeles	037		0347		STCTY-06037 TRACT- 0347 IN LOS ANGELES-LONG BEACH CA ADJ AREA	4208	0	1225	224	1321	483	256	1293	0	0	2	15	28	63	105	297	63	4	1	0	0	32.06
G06003700348	1940	California	06	Los Angeles	037		0348		STCTY-06037 TRACT- 0348 IN LOS ANGELES-LONG BEACH CA ADJ AREA	9274	1	2600	667	2969	661	819	2859	0	10	8	41	84	148	237	472	96	8	1	1	0	30.03
G06003700349	1940	California	06	Los Angeles	037		0349		STCTY-06037 TRACT- 0349 IN LOS ANGELES-LONG BEACH CA ADJ AREA	288	0	90	12	101	25	12	97	0	0	0	5	6	8	11	7	3	0	0	0	0	0.00
G06003700350A	1940	California	06	Los Angeles	037		0350	A	STCTY-06037 TRACT- 0350-A IN LOS ANGELES-LONG BEACH CA ADJ AREA	7635	0	2184	399	2481	684	491	2369	1	4	5	46	93	184	253	294	33	7	3	4	1	27.09
G06003700350B	1940	California	06	Los Angeles	037		0350	B	STCTY-06037 TRACT- 0350-B IN LOS ANGELES-LONG BEACH CA ADJ AREA	1493	0	425	99	461	159	106	503	0	0	3	12	26	46	65	70	15	0	1	0	0	26.96
G06003700351A	1940	California	06	Los Angeles	037		0351	A	STCTY-06037 TRACT- 0351-A IN LOS ANGELES-LONG BEACH CA ADJ AREA	3342	1	805	178	1032	333	229	1054	3	7	4	55	58	89	93	77	10	0	0	0	0	23.49
G06003700351B	1940	California	06	Los Angeles	037		0351	B	STCTY-06037 TRACT- 0351-B IN LOS ANGELES-LONG BEACH CA ADJ AREA	1	0	1	0	1	0	0	0	0	0	0	0	0	0	0	0	0	0	0	0	0	0.00
G06003700352	1940	California	06	Los Angeles	037		0352		STCTY-06037 TRACT- 0352 IN LOS ANGELES-LONG BEACH CA ADJ AREA	8262	1	1992	442	2413	883	553	2561	3	8	23	94	191	278	284	263	27	4	1	0	0	24.34
G06003700353	1940	California	06	Los Angeles	037		0353		STCTY-06037 TRACT- 0353 IN LOS ANGELES-LONG BEACH CA ADJ AREA	4490	15	1029	235	1337	438	269	1253	0	7	9	56	90	98	78	63	8	2	0	0	0	21.72
G06003700354A	1940	California	06	Los Angeles	037		0354	A	STCTY-06037 TRACT- 0354-A IN LOS ANGELES-LONG BEACH CA ADJ AREA	2005	1	412	65	554	170	85	585	0	3	9	48	42	48	22	9	0	0	0	0	0	18.13
G06003700354B	1940	California	06	Los Angeles	037		0354	B	STCTY-06037 TRACT- 0354-B IN LOS ANGELES-LONG BEACH CA ADJ AREA	285	0	66	11	84	27	15	90	13	1	1	6	12	7	7	3	0	0	0	0	0	0.00
G06003700354C	1940	California	06	Los Angeles	037		0354	C	STCTY-06037 TRACT- 0354-C IN LOS ANGELES-LONG BEACH CA ADJ AREA	163	0	40	3	42	20	4	40	0	0	1	3	4	5	4	2	0	0	0	0	0	0.00
G06003700355	1940	California	06	Los Angeles	037		0355		STCTY-06037 TRACT- 0355 IN LOS ANGELES-LONG BEACH CA ADJ AREA	337	0	87	14	109	31	16	87	0	0	2	7	11	12	3	3	0	1	0	0	0	0.00
G06003700356	1940	California	06	Los Angeles	037		0356		STCTY-06037 TRACT- 0356 IN LOS ANGELES-LONG BEACH CA ADJ AREA	309	1	87	35	94	27	40	80	0	0	0	0	1	3	7	17	4	1	0	0	0	0.00
G06003700357	1940	California	06	Los Angeles	037		0357		STCTY-06037 TRACT- 0357 IN LOS ANGELES-LONG BEACH CA ADJ AREA	9180	17	2181	718	2578	1027	820	3013	2	23	59	321	409	390	311	338	82	22	7	3	1	21.68
G06003700358	1940	California	06	Los Angeles	037		0358		STCTY-06037 TRACT- 0358 IN LOS ANGELES-LONG BEACH CA ADJ AREA	3912	1	802	153	1122	361	187	1148	1	13	27	72	107	98	48	14	1	1	0	0	0	18.14
G06003700359	1940	California	06	Los Angeles	037		0359		STCTY-06037 TRACT- 0359 IN LOS ANGELES-LONG BEACH CA ADJ AREA	7197	15	1839	615	2124	664	706	2380	3	8	30	159	237	306	237	275	144	59	26	11	10	24.70
G06003700360	1940	California	06	Los Angeles	037		0360		STCTY-06037 TRACT- 0360 IN LOS ANGELES-LONG BEACH CA ADJ AREA	6398	14	1871	595	2024	500	621	2095	0	1	9	41	125	148	185	316	192	57	22	11	1	30.92
G06003700361	1940	California	06	Los Angeles	037		0361		STCTY-06037 TRACT- 0361 IN LOS ANGELES-LONG BEACH CA ADJ AREA	440	0	141	52	153	34	56	144	0	0	2	3	9	16	22	28	18	1	3	0	0	29.27
G06003700362	1940	California	06	Los Angeles	037		0362		STCTY-06037 TRACT- 0362 IN LOS ANGELES-LONG BEACH CA ADJ AREA	3738	0	1123	190	1192	308	203	1224	0	3	9	29	67	96	114	151	26	7	1	0	0	26.58
G06003700363	1940	California	06	Los Angeles	037		0363		STCTY-06037 TRACT- 0363 IN LOS ANGELES-LONG BEACH CA ADJ AREA	540	0	189	67	198	58	67	88	0	0	1	1	0	4	3	0	0	0	0	0	0	0.00
G06003700364	1940	California	06	Los Angeles	037		0364		STCTY-06037 TRACT- 0364 IN LOS ANGELES-LONG BEACH CA ADJ AREA	304	2	95	19	109	21	22	66	1	6	12	21	3	4	1	1	2	3	0	0	0	0.00
G06003700365	1940	California	06	Los Angeles	037		0365		STCTY-06037 TRACT- 0365 IN LOS ANGELES-LONG BEACH CA ADJ AREA	5517	21	1671	618	1719	385	631	1838	0	0	0	5	3	4	7	39	46	64	54	33	6	53.64
G06003700366	1940	California	06	Los Angeles	037		0366		STCTY-06037 TRACT- 0366 IN LOS ANGELES-LONG BEACH CA ADJ AREA	2	0	1	0	1	0	0	1	0	0	0	0	0	0	0	0	0	0	0	0	0	0.00
G06003700367	1940	California	06	Los Angeles	037		0367		STCTY-06037 TRACT- 0367 IN LOS ANGELES-LONG BEACH CA ADJ AREA	893	0	288	86	302	50	95	278	0	0	0	5	7	18	31	78	10	0	0	0	0	31.23
G06003700368	1940	California	06	Los Angeles	037		0368		STCTY-06037 TRACT- 0368 IN LOS ANGELES-LONG BEACH CA ADJ AREA	8976	4	2821	818	3101	578	911	2613	20	26	33	114	164	197	231	429	182	13	8	2	0	27.87
G06003700369	1940	California	06	Los Angeles	037		0369		STCTY-06037 TRACT- 0369 IN LOS ANGELES-LONG BEACH CA ADJ AREA	0	0	0	0	0	0	0	0	0	0	0	0	0	0	0	0	0	0	0	0	0	0.00
G06003700370	1940	California	06	Los Angeles	037		0370		STCTY-06037 TRACT- 0370 IN LOS ANGELES-LONG BEACH CA ADJ AREA	17	0	7	2	7	1	2	5	0	0	0	0	0	0	0	0	0	0	0	0	0	0.00
G06003700371	1940	California	06	Los Angeles	037		0371		STCTY-06037 TRACT- 0371 IN LOS ANGELES-LONG BEACH CA ADJ AREA	37	0	9	2	10	5	2	14	0	0	0	0	2	1	1	0	0	0	0	0	0	0.00
G06003700372	1940	California	06	Los Angeles	037		0372		STCTY-06037 TRACT- 0372 IN LOS ANGELES-LONG BEACH CA ADJ AREA	5450	4	1552	398	1895	565	536	1658	3	7	44	214	277	356	256	239	59	6	3	0	0	22.13
G06003700373	1940	California	06	Los Angeles	037		0373		STCTY-06037 TRACT- 0373 IN LOS ANGELES-LONG BEACH CA ADJ AREA	4041	187	1193	389	1368	424	470	1215	6	22	50	117	166	195	206	256	57	14	10	11	5	24.54
G06003700374	1940	California	06	Los Angeles	037		0374		STCTY-06037 TRACT- 0374 IN LOS ANGELES-LONG BEACH CA ADJ AREA	11033	582	3450	873	3793	724	998	3196	5	16	29	130	192	211	223	497	222	60	13	2	0	29.37
G06003700375	1940	California	06	Los Angeles	037		0375		STCTY-06037 TRACT- 0375 IN LOS ANGELES-LONG BEACH CA ADJ AREA	4511	222	1278	452	1580	502	554	1261	0	2	10	161	185	241	233	239	47	25	9	13	6	24.22
G06003700376	1940	California	06	Los Angeles	037		0376		STCTY-06037 TRACT- 0376 IN LOS ANGELES-LONG BEACH CA ADJ AREA	4614	5	1303	734	1454	486	835	1485	0	7	26	99	147	153	206	347	250	112	75	43	51	32.96
G06003700377	1940	California	06	Los Angeles	037		0377		STCTY-06037 TRACT- 0377 IN LOS ANGELES-LONG BEACH CA ADJ AREA	3811	214	1092	380	1241	273	424	1154	2	7	12	59	86	179	208	258	37	4	3	0	0	26.48
G06003700378	1940	California	06	Los Angeles	037		0378		STCTY-06037 TRACT- 0378 IN LOS ANGELES-LONG BEACH CA ADJ AREA	9415	7	2799	1172	3045	744	1272	3124	4	2	8	41	80	188	323	814	435	139	33	10	2	34.33
G06003700379	1940	California	06	Los Angeles	037		0379		STCTY-06037 TRACT- 0379 IN LOS ANGELES-LONG BEACH CA ADJ AREA	10625	44	2713	1204	2884	1198	1303	3912	0	1	1	14	29	58	106	379	488	256	206	96	60	44.81
G06003700380	1940	California	06	Los Angeles	037		0380		STCTY-06037 TRACT- 0380 IN LOS ANGELES-LONG BEACH CA ADJ AREA	5017	199	437	103	437	4350	103	106	0	0	0	0	0	0	0	0	0	0	0	0	0	0.00
G06003700381	1940	California	06	Los Angeles	037		0381		STCTY-06037 TRACT- 0381 IN LOS ANGELES-LONG BEACH CA ADJ AREA	7260	593	1779	1553	1838	753	1587	2175	0	1	0	10	14	14	20	17	7	5	2	4	308	100.00
G06003700382	1940	California	06	Los Angeles	037		0382		STCTY-06037 TRACT- 0382 IN LOS ANGELES-LONG BEACH CA ADJ AREA	13671	125	3422	1799	3660	1366	1946	4984	0	0	0	3	4	20	99	337	527	540	583	575	237	58.25
G06003700383	1940	California	06	Los Angeles	037		0383		STCTY-06037 TRACT- 0383 IN LOS ANGELES-LONG BEACH CA ADJ AREA	5892	21	1679	846	1799	527	923	2053	0	0	0	1	4	7	37	206	336	341	259	145	14	51.96
G06003700384	1940	California	06	Los Angeles	037		0384		STCTY-06037 TRACT- 0384 IN LOS ANGELES-LONG BEACH CA ADJ AREA	18	0	9	1	11	0	1	5	0	0	0	1	4	0	1	1	1	0	0	0	0	0.00
G06003700385	1940	California	06	Los Angeles	037		0385		STCTY-06037 TRACT- 0385 IN LOS ANGELES-LONG BEACH CA ADJ AREA	5419	3	1593	734	1796	412	875	1725	2	2	4	44	43	134	151	382	312	150	53	6	1	36.36
G06003700386	1940	California	06	Los Angeles	037		0386		STCTY-06037 TRACT- 0386 IN LOS ANGELES-LONG BEACH CA ADJ AREA	5355	1	1698	591	1869	327	662	1620	0	0	5	22	23	82	94	395	263	115	38	9	0	37.02
G06003700387	1940	California	06	Los Angeles	037		0387		STCTY-06037 TRACT- 0387 IN LOS ANGELES-LONG BEACH CA ADJ AREA	9304	41	2816	1354	3052	753	1474	2986	6	13	7	50	95	164	216	532	531	333	252	193	158	43.12
G06003700388	1940	California	06	Los Angeles	037		0388		STCTY-06037 TRACT- 0388 IN LOS ANGELES-LONG BEACH CA ADJ AREA	12	0	5	0	5	0	0	5	0	0	0	0	0	0	0	2	0	0	0	0	0	0.00
G06003700389	1940	California	06	Los Angeles	037		0389		STCTY-06037 TRACT- 0389 IN LOS ANGELES-LONG BEACH CA ADJ AREA	11	0	3	2	3	1	2	3	0	0	0	0	0	0	0	0	0	0	0	0	0	0.00
G06003700390	1940	California	06	Los Angeles	037		0390		STCTY-06037 TRACT- 0390 IN LOS ANGELES-LONG BEACH CA ADJ AREA	7798	7	2457	687	2649	402	761	2337	1	2	5	11	9	37	61	204	211	53	19	8	4	38.64
G06003700391	1940	California	06	Los Angeles	037		0391		STCTY-06037 TRACT- 0391 IN LOS ANGELES-LONG BEACH CA ADJ AREA	5121	2	1537	369	1712	323	408	1518	0	1	1	32	56	63	79	163	94	8	4	0	0	30.63
G06003700392	1940	California	06	Los Angeles	037		0392		STCTY-06037 TRACT- 0392 IN LOS ANGELES-LONG BEACH CA ADJ AREA	9550	3	3045	616	3259	511	690	2890	0	4	3	39	61	39	68	174	159	32	7	0	0	34.04
G06003700393	1940	California	06	Los Angeles	037		0393		STCTY-06037 TRACT- 0393 IN LOS ANGELES-LONG BEACH CA ADJ AREA	5612	9	1726	540	1821	418	582	1743	1	2	4	18	33	47	83	187	137	65	25	6	0	35.70
G06003700394	1940	California	06	Los Angeles	037		0394		STCTY-06037 TRACT- 0394 IN LOS ANGELES-LONG BEACH CA ADJ AREA	6256	1	2054	615	2284	481	696	1875	2	11	16	106	124	185	215	499	173	25	4	0	0	29.92
G06003700395	1940	California	06	Los Angeles	037		0395		STCTY-06037 TRACT- 0395 IN LOS ANGELES-LONG BEACH CA ADJ AREA	315	0	86	29	91	44	29	95	0	0	0	0	1	1	8	10	5	2	1	0	0	0.00
G06003700396	1940	California	06	Los Angeles	037		0396		STCTY-06037 TRACT- 0396 IN LOS ANGELES-LONG BEACH CA ADJ AREA	8	0	3	1	4	0	1	1	3	0	0	1	0	0	0	0	0	0	0	0	0	0.00
G06003700397	1940	California	06	Los Angeles	037		0397		STCTY-06037 TRACT- 0397 IN LOS ANGELES-LONG BEACH CA ADJ AREA	7095	1	2049	566	2208	637	628	2277	0	1	3	9	21	49	77	184	153	75	34	10	2	37.60
G06003700398A	1940	California	06	Los Angeles	037		0398	A	STCTY-06037 TRACT- 0398-A IN LOS ANGELES-LONG BEACH CA ADJ AREA	4369	7	1415	344	1557	409	391	1215	1	4	10	28	28	47	66	179	132	33	3	2	1	34.14
G06003700398B	1940	California	06	Los Angeles	037		0398	B	STCTY-06037 TRACT- 0398-B IN LOS ANGELES-LONG BEACH CA ADJ AREA	4	0	3	0	3	0	0	1	0	0	0	0	0	0	0	0	0	0	0	0	0	0.00
G06003700399	1940	California	06	Los Angeles	037		0399		STCTY-06037 TRACT- 0399 IN LOS ANGELES-LONG BEACH CA ADJ AREA	9747	26	2646	930	2796	946	996	3312	0	2	3	11	26	76	98	279	253	155	103	28	10	40.57
G06003700400	1940	California	06	Los Angeles	037		0400		STCTY-06037 TRACT- 0400 IN LOS ANGELES-LONG BEACH CA ADJ AREA	5104	0	1495	469	1634	426	529	1660	1	1	1	12	21	34	75	236	195	88	18	0	1	37.83
G06003700401	1940	California	06	Los Angeles	037		0401		STCTY-06037 TRACT- 0401 IN LOS ANGELES-LONG BEACH CA ADJ AREA	4620	1	1312	629	1464	459	696	1487	0	1	2	24	49	133	206	366	164	44	18	9	0	32.04
G06003700402	1940	California	06	Los Angeles	037		0402		STCTY-06037 TRACT- 0402 IN LOS ANGELES-LONG BEACH CA ADJ AREA	5630	0	1628	751	1858	566	859	1609	2	9	9	40	68	211	255	566	168	28	9	2	0	31.08
G06003700403	1940	California	06	Los Angeles	037		0403		STCTY-06037 TRACT- 0403 IN LOS ANGELES-LONG BEACH CA ADJ AREA	4518	3	1388	549	1574	415	627	1282	1	10	13	65	77	129	218	344	116	14	5	2	2	29.16
G06003700404	1940	California	06	Los Angeles	037		0404		STCTY-06037 TRACT- 0404 IN LOS ANGELES-LONG BEACH CA ADJ AREA	6300	1	1748	704	1892	590	784	1979	1	4	5	23	48	70	127	503	320	45	9	1	0	35.46
G06003700405	1940	California	06	Los Angeles	037		0405		STCTY-06037 TRACT- 0405 IN LOS ANGELES-LONG BEACH CA ADJ AREA	6647	5	1900	709	2116	548	787	2120	1	2	6	31	66	159	274	639	269	43	10	1	1	32.82
G06003700406	1940	California	06	Los Angeles	037		0406		STCTY-06037 TRACT- 0406 IN LOS ANGELES-LONG BEACH CA ADJ AREA	4893	0	1464	803	1642	446	917	1385	2	1	4	52	108	161	190	576	209	28	5	0	1	32.11
G06003700407	1940	California	06	Los Angeles	037		0407		STCTY-06037 TRACT- 0407 IN LOS ANGELES-LONG BEACH CA ADJ AREA	4499	0	1209	625	1386	466	707	1482	1	0	11	62	74	139	252	454	130	41	10	2	0	30.58
G06003700408	1940	California	06	Los Angeles	037		0408		STCTY-06037 TRACT- 0408 IN LOS ANGELES-LONG BEACH CA ADJ AREA	4568	7	1239	420	1304	455	442	1669	0	0	0	4	6	12	15	123	96	76	123	31	1	48.20
G06003700409	1940	California	06	Los Angeles	037		0409		STCTY-06037 TRACT- 0409 IN LOS ANGELES-LONG BEACH CA ADJ AREA	5803	11	1599	556	1671	528	586	1945	0	0	0	8	12	9	12	57	88	82	63	26	14	49.44
G06003700410	1940	California	06	Los Angeles	037		0410		STCTY-06037 TRACT- 0410 IN LOS ANGELES-LONG BEACH CA ADJ AREA	3782	1	1045	425	1142	384	489	1304	0	2	7	10	11	27	61	187	165	86	41	2	0	39.21
G06003700411	1940	California	06	Los Angeles	037		0411		STCTY-06037 TRACT- 0411 IN LOS ANGELES-LONG BEACH CA ADJ AREA	5007	5	1344	678	1437	403	713	1584	0	1	2	24	33	57	59	175	108	68	44	10	3	36.13
G06003700412	1940	California	06	Los Angeles	037		0412		STCTY-06037 TRACT- 0412 IN LOS ANGELES-LONG BEACH CA ADJ AREA	2617	3	621	345	701	236	394	906	0	2	3	21	39	49	68	109	84	15	9	0	0	31.11
G06003700413	1940	California	06	Los Angeles	037		0413		STCTY-06037 TRACT- 0413 IN LOS ANGELES-LONG BEACH CA ADJ AREA	5927	23	1466	677	1644	577	763	2065	0	3	1	18	50	102	124	393	166	22	8	2	0	33.23
G06003700414	1940	California	06	Los Angeles	037		0414		STCTY-06037 TRACT- 0414 IN LOS ANGELES-LONG BEACH CA ADJ AREA	4154	110	997	417	1190	364	480	1273	1	1	4	31	62	107	124	223	55	8	5	2	2	28.79
G06003700415	1940	California	06	Los Angeles	037		0415		STCTY-06037 TRACT- 0415 IN LOS ANGELES-LONG BEACH CA ADJ AREA	975	10	273	177	278	65	179	292	0	0	0	1	5	5	6	11	11	7	10	4	7	0.00
G06003700416	1940	California	06	Los Angeles	037		0416		STCTY-06037 TRACT- 0416 IN LOS ANGELES-LONG BEACH CA ADJ AREA	1000	65	192	186	214	163	194	302	2	0	0	1	8	5	11	10	2	5	9	12	13	0.00
G06003700417	1940	California	06	Los Angeles	037		0417		STCTY-06037 TRACT- 0417 IN LOS ANGELES-LONG BEACH CA ADJ AREA	4514	2250	916	499	1282	423	600	1259	4	15	31	81	131	159	154	122	18	0	1	0	1	22.53
G06003700418	1940	California	06	Los Angeles	037		0418		STCTY-06037 TRACT- 0418 IN LOS ANGELES-LONG BEACH CA ADJ AREA	6650	283	1544	793	1778	707	886	2365	0	4	5	51	119	179	221	409	175	58	13	1	1	30.45
G06003700419	1940	California	06	Los Angeles	037		0419		STCTY-06037 TRACT- 0419 IN LOS ANGELES-LONG BEACH CA ADJ AREA	3702	21	881	433	968	427	462	1386	0	3	3	15	40	47	51	182	113	44	10	5	0	34.86
G06003700420	1940	California	06	Los Angeles	037		0420		STCTY-06037 TRACT- 0420 IN LOS ANGELES-LONG BEACH CA ADJ AREA	2663	5	647	258	698	286	273	1014	0	0	1	1	8	10	16	41	72	39	34	10	3	45.13
G06003700421	1940	California	06	Los Angeles	037		0421		STCTY-06037 TRACT- 0421 IN LOS ANGELES-LONG BEACH CA ADJ AREA	2732	6	727	194	856	192	229	812	25	4	16	22	49	48	44	75	42	13	0	0	0	25.07
G06003700422A	1940	California	06	Los Angeles	037		0422	A	STCTY-06037 TRACT- 0422-A IN LOS ANGELES-LONG BEACH CA ADJ AREA	2493	0	664	224	744	258	245	830	0	0	0	17	43	82	66	128	38	8	2	1	0	28.33
G06003700422B	1940	California	06	Los Angeles	037		0422	B	STCTY-06037 TRACT- 0422-B IN LOS ANGELES-LONG BEACH CA ADJ AREA	5025	7	1314	567	1487	497	633	1754	0	7	12	37	87	137	138	270	136	28	21	4	0	30.26
G06003700423	1940	California	06	Los Angeles	037		0423		STCTY-06037 TRACT- 0423 IN LOS ANGELES-LONG BEACH CA ADJ AREA	4589	56	1142	606	1291	518	683	1604	2	3	7	49	105	170	212	366	113	17	6	0	0	28.96
G06003700424	1940	California	06	Los Angeles	037		0424		STCTY-06037 TRACT- 0424 IN LOS ANGELES-LONG BEACH CA ADJ AREA	7542	16	1647	1349	1999	784	1562	2731	5	20	57	325	338	381	376	455	217	63	35	14	32	24.94
G06003700425	1940	California	06	Los Angeles	037		0425		STCTY-06037 TRACT- 0425 IN LOS ANGELES-LONG BEACH CA ADJ AREA	3849	179	901	415	1158	454	500	1201	0	4	21	146	169	210	152	145	28	8	3	1	2	21.99
G06003700426	1940	California	06	Los Angeles	037		0426		STCTY-06037 TRACT- 0426 IN LOS ANGELES-LONG BEACH CA ADJ AREA	1659	12	432	237	445	115	242	502	0	0	0	0	1	4	4	7	10	24	22	5	1	0.00
G06003700427	1940	California	06	Los Angeles	037		0427		STCTY-06037 TRACT- 0427 IN LOS ANGELES-LONG BEACH CA ADJ AREA	3793	559	841	580	1065	404	644	1083	0	5	16	68	111	151	88	69	27	10	18	19	32	23.04
G06003700428	1940	California	06	Los Angeles	037		0428		STCTY-06037 TRACT- 0428 IN LOS ANGELES-LONG BEACH CA ADJ AREA	5156	73	998	1025	1196	545	1146	1943	0	14	56	202	181	170	210	360	207	120	85	39	6	29.31
G06003700429	1940	California	06	Los Angeles	037		0429		STCTY-06037 TRACT- 0429 IN LOS ANGELES-LONG BEACH CA ADJ AREA	3461	17	811	574	892	459	607	1146	0	2	3	30	53	74	85	218	89	50	26	13	5	33.03
G06003700430	1940	California	06	Los Angeles	037		0430		STCTY-06037 TRACT- 0430 IN LOS ANGELES-LONG BEACH CA ADJ AREA	3386	35	798	441	886	372	469	1200	2	0	3	16	31	66	123	166	78	33	16	12	13	31.82
G06003700431	1940	California	06	Los Angeles	037		0431		STCTY-06037 TRACT- 0431 IN LOS ANGELES-LONG BEACH CA ADJ AREA	1435	2	368	137	396	127	149	469	0	0	3	8	19	21	18	49	27	8	5	2	2	31.95
G06003700432	1940	California	06	Los Angeles	037		0432		STCTY-06037 TRACT- 0432 IN LOS ANGELES-LONG BEACH CA ADJ AREA	4673	82	1054	839	1151	472	863	1583	0	1	7	21	62	53	55	100	102	60	61	42	49	40.24
G06003700433	1940	California	06	Los Angeles	037		0433		STCTY-06037 TRACT- 0433 IN LOS ANGELES-LONG BEACH CA ADJ AREA	2352	115	477	486	528	240	500	754	0	0	2	15	19	30	16	47	53	26	30	27	28	42.80
G06003700434A	1940	California	06	Los Angeles	037		0434	A	STCTY-06037 TRACT- 0434-A IN LOS ANGELES-LONG BEACH CA ADJ AREA	6517	1	1631	505	1828	644	547	2037	2	1	3	31	60	113	121	334	130	22	2	1	2	31.90
G06003700434B	1940	California	06	Los Angeles	037		0434	B	STCTY-06037 TRACT- 0434-B IN LOS ANGELES-LONG BEACH CA ADJ AREA	10	0	2	0	6	0	0	4	0	0	0	0	0	0	0	0	0	0	0	0	0	0.00
G06003700435	1940	California	06	Los Angeles	037		0435		STCTY-06037 TRACT- 0435 IN LOS ANGELES-LONG BEACH CA ADJ AREA	4683	6	1151	483	1247	502	530	1642	0	0	6	21	60	88	121	208	103	43	29	12	3	31.95
G06003700436	1940	California	06	Los Angeles	037		0436		STCTY-06037 TRACT- 0436 IN LOS ANGELES-LONG BEACH CA ADJ AREA	5241	46	1240	565	1296	656	587	1863	0	0	4	14	9	22	37	62	71	76	70	26	2	46.33
G06003700437	1940	California	06	Los Angeles	037		0437		STCTY-06037 TRACT- 0437 IN LOS ANGELES-LONG BEACH CA ADJ AREA	6918	7	1758	626	1925	609	686	2435	0	1	1	21	68	106	98	261	184	84	40	8	0	34.90
G06003700438A	1940	California	06	Los Angeles	037		0438	A	STCTY-06037 TRACT- 0438-A IN LOS ANGELES-LONG BEACH CA ADJ AREA	407	3	110	44	123	38	48	120	0	2	2	7	12	10	9	13	8	2	0	0	1	0.00
G06003700438B	1940	California	06	Los Angeles	037		0438	B	STCTY-06037 TRACT- 0438-B IN LOS ANGELES-LONG BEACH CA ADJ AREA	71	4	18	10	18	11	10	23	0	0	0	0	0	0	0	0	0	0	0	0	0	0.00
G06003700438C	1940	California	06	Los Angeles	037		0438	C	STCTY-06037 TRACT- 0438-C IN LOS ANGELES-LONG BEACH CA ADJ AREA	7	0	4	1	4	0	1	2	0	0	0	0	0	0	0	0	0	0	0	0	0	0.00
G06003700439	1940	California	06	Los Angeles	037		0439		STCTY-06037 TRACT- 0439 IN LOS ANGELES-LONG BEACH CA ADJ AREA	2054	11	508	230	544	199	249	703	0	0	0	1	4	8	14	35	56	49	37	25	6	49.41
G06003700440	1940	California	06	Los Angeles	037		0440		STCTY-06037 TRACT- 0440 IN LOS ANGELES-LONG BEACH CA ADJ AREA	4106	15	1033	330	1194	316	373	1262	0	2	7	41	55	103	95	136	25	10	7	3	1	26.32
G06003700441	1940	California	06	Los Angeles	037		0441		STCTY-06037 TRACT- 0441 IN LOS ANGELES-LONG BEACH CA ADJ AREA	4099	1	1084	291	1174	547	307	1379	0	1	2	8	20	27	29	111	64	19	6	0	0	34.59
G06003700442	1940	California	06	Los Angeles	037		0442		STCTY-06037 TRACT- 0442 IN LOS ANGELES-LONG BEACH CA ADJ AREA	9051	13	2459	680	2703	961	747	3011	1	8	10	63	85	93	111	248	125	41	32	4	4	31.17
G06003700443	1940	California	06	Los Angeles	037		0443		STCTY-06037 TRACT- 0443 IN LOS ANGELES-LONG BEACH CA ADJ AREA	4581	6	941	397	1118	587	435	1634	0	1	11	77	109	134	130	149	80	14	9	7	4	25.67
G06003700444	1940	California	06	Los Angeles	037		0444		STCTY-06037 TRACT- 0444 IN LOS ANGELES-LONG BEACH CA ADJ AREA	8525	14	1890	828	2116	1191	917	3043	0	12	22	86	134	241	254	353	153	30	12	2	0	27.54
G06003700445	1940	California	06	Los Angeles	037		0445		STCTY-06037 TRACT- 0445 IN LOS ANGELES-LONG BEACH CA ADJ AREA	4282	596	908	317	1214	452	397	1306	1	5	25	73	127	138	87	112	14	2	0	1	1	21.75
G06003700446	1940	California	06	Los Angeles	037		0446		STCTY-06037 TRACT- 0446 IN LOS ANGELES-LONG BEACH CA ADJ AREA	2197	252	478	184	556	252	198	772	0	4	13	51	45	42	17	22	11	2	1	1	0	18.56
G06003700447	1940	California	06	Los Angeles	037		0447		STCTY-06037 TRACT- 0447 IN LOS ANGELES-LONG BEACH CA ADJ AREA	1226	4	252	86	331	136	99	361	5	6	19	23	5	2	5	6	1	0	0	0	0	0.00
G06003700448	1940	California	06	Los Angeles	037		0448		STCTY-06037 TRACT- 0448 IN LOS ANGELES-LONG BEACH CA ADJ AREA	5209	0	1124	294	1396	450	357	1515	7	23	59	194	116	110	109	86	16	1	2	0	0	17.88
G06003700449	1940	California	06	Los Angeles	037		0449		STCTY-06037 TRACT- 0449 IN LOS ANGELES-LONG BEACH CA ADJ AREA	1370	3	395	166	450	106	176	397	3	6	1	30	24	22	11	19	4	0	0	0	0	18.67
G06003700450	1940	California	06	Los Angeles	037		0450		STCTY-06037 TRACT- 0450 IN LOS ANGELES-LONG BEACH CA ADJ AREA	2822	0	805	309	891	283	335	806	1	2	32	82	80	90	70	56	9	0	1	2	0	20.36
G06003700451	1940	California	06	Los Angeles	037		0451		STCTY-06037 TRACT- 0451 IN LOS ANGELES-LONG BEACH CA ADJ AREA	915	0	285	90	308	127	98	236	0	1	0	5	5	13	10	6	3	1	0	0	0	0.00
G06003700452	1940	California	06	Los Angeles	037		0452		STCTY-06037 TRACT- 0452 IN LOS ANGELES-LONG BEACH CA ADJ AREA	448	0	136	51	143	42	55	127	0	1	1	0	5	4	5	4	5	1	1	0	0	0.00
G06003700453	1940	California	06	Los Angeles	037		0453		STCTY-06037 TRACT- 0453 IN LOS ANGELES-LONG BEACH CA ADJ AREA	3057	6	655	450	715	324	463	1045	0	4	14	49	47	69	76	114	59	23	31	4	2	28.64
G06003700454	1940	California	06	Los Angeles	037		0454		STCTY-06037 TRACT- 0454 IN LOS ANGELES-LONG BEACH CA ADJ AREA	6670	1	1704	798	1877	678	844	2273	1	3	3	43	98	163	171	316	130	44	10	2	0	29.82
G06003700455	1940	California	06	Los Angeles	037		0455		STCTY-06037 TRACT- 0455 IN LOS ANGELES-LONG BEACH CA ADJ AREA	5151	3	1157	447	1461	540	526	1577	2	1	20	63	173	162	207	158	12	3	0	1	0	23.88
G06003700456	1940	California	06	Los Angeles	037		0456		STCTY-06037 TRACT- 0456 IN LOS ANGELES-LONG BEACH CA ADJ AREA	5322	92	1050	352	1411	630	471	1531	5	14	40	141	150	192	139	63	14	1	2	0	0	20.29
G06003700457	1940	California	06	Los Angeles	037		0457		STCTY-06037 TRACT- 0457 IN LOS ANGELES-LONG BEACH CA ADJ AREA	6396	8	1577	655	1805	563	736	2048	1	9	39	119	144	184	165	247	72	12	8	0	0	24.62
G06003700458	1940	California	06	Los Angeles	037		0458		STCTY-06037 TRACT- 0458 IN LOS ANGELES-LONG BEACH CA ADJ AREA	3092	1	739	304	782	310	316	833	4	8	24	88	62	66	70	47	7	0	0	0	0	19.65
G06003700459	1940	California	06	Los Angeles	037		0459		STCTY-06037 TRACT- 0459 IN LOS ANGELES-LONG BEACH CA ADJ AREA	3588	5	977	318	1082	437	345	945	16	13	17	93	71	71	56	36	8	4	0	0	0	18.27
G06003700460	1940	California	06	Los Angeles	037		0460		STCTY-06037 TRACT- 0460 IN LOS ANGELES-LONG BEACH CA ADJ AREA	1148	2	290	109	325	141	118	329	0	0	1	5	4	5	4	3	2	0	0	0	0	0.00
G06003700461	1940	California	06	Los Angeles	037		0461		STCTY-06037 TRACT- 0461 IN LOS ANGELES-LONG BEACH CA ADJ AREA	3049	1	814	405	905	310	426	934	0	19	25	74	101	95	87	124	36	8	1	0	1	23.00
G06003700462A	1940	California	06	Los Angeles	037		0462	A	STCTY-06037 TRACT- 0462-A IN LOS ANGELES-LONG BEACH CA ADJ AREA	304	0	102	45	107	19	46	82	0	0	0	0	0	0	1	2	1	0	0	0	0	0.00
G06003700462B	1940	California	06	Los Angeles	037		0462	B	STCTY-06037 TRACT- 0462-B IN LOS ANGELES-LONG BEACH CA ADJ AREA	248	1	69	18	71	45	18	83	0	0	0	0	0	1	1	4	1	1	0	0	0	0.00
G06003700463	1940	California	06	Los Angeles	037		0463		STCTY-06037 TRACT- 0463 IN LOS ANGELES-LONG BEACH CA ADJ AREA	824	0	259	98	281	60	101	259	0	0	0	1	1	0	0	0	0	0	0	0	0	0.00
G06003700464	1940	California	06	Los Angeles	037		0464		STCTY-06037 TRACT- 0464 IN LOS ANGELES-LONG BEACH CA ADJ AREA	6275	16	1446	352	1726	717	410	1892	2	8	16	69	97	150	124	123	15	2	0	1	0	23.22
G06003700465	1940	California	06	Los Angeles	037		0465		STCTY-06037 TRACT- 0465 IN LOS ANGELES-LONG BEACH CA ADJ AREA	16242	11	4176	1025	4852	1484	1137	4920	5	60	145	143	164	184	190	296	104	12	3	1	0	23.21
G06003700466	1940	California	06	Los Angeles	037		0466		STCTY-06037 TRACT- 0466 IN LOS ANGELES-LONG BEACH CA ADJ AREA	4746	0	1226	405	1411	386	451	1388	7	14	51	96	92	131	112	177	44	8	1	2	0	23.60
G06003700467	1940	California	06	Los Angeles	037		0467		STCTY-06037 TRACT- 0467 IN LOS ANGELES-LONG BEACH CA ADJ AREA	11443	4	2681	583	3319	963	668	3266	33	62	50	119	139	153	115	125	16	2	2	0	0	19.66
G06003700468	1940	California	06	Los Angeles	037		0468		STCTY-06037 TRACT- 0468 IN LOS ANGELES-LONG BEACH CA ADJ AREA	6507	0	1577	326	1934	599	372	1914	2	8	8	56	85	103	97	98	10	2	1	1	0	23.21
G06003700469	1940	California	06	Los Angeles	037		0469		STCTY-06037 TRACT- 0469 IN LOS ANGELES-LONG BEACH CA ADJ AREA	5083	1	1292	303	1523	423	367	1592	1	5	2	33	68	122	111	147	26	1	0	0	0	25.72
G06003700470	1940	California	06	Los Angeles	037		0470		STCTY-06037 TRACT- 0470 IN LOS ANGELES-LONG BEACH CA ADJ AREA	6994	0	1856	507	2072	656	552	2394	0	6	5	42	43	69	81	154	101	21	9	3	0	30.86
G06003700471	1940	California	06	Los Angeles	037		0471		STCTY-06037 TRACT- 0471 IN LOS ANGELES-LONG BEACH CA ADJ AREA	11867	52	3092	1001	3542	912	1101	3490	6	18	41	132	150	150	98	191	123	88	39	13	1	25.93
G06003700472	1940	California	06	Los Angeles	037		0472		STCTY-06037 TRACT- 0472 IN LOS ANGELES-LONG BEACH CA ADJ AREA	8175	108	2001	1004	2053	747	1027	2782	1	4	1	11	4	12	5	8	9	16	67	144	69	81.01
G06003700473	1940	California	06	Los Angeles	037		0473		STCTY-06037 TRACT- 0473 IN LOS ANGELES-LONG BEACH CA ADJ AREA	3333	22	904	463	969	325	492	1110	0	2	4	25	40	67	92	180	92	39	27	13	4	32.97
G06003700474	1940	California	06	Los Angeles	037		0474		STCTY-06037 TRACT- 0474 IN LOS ANGELES-LONG BEACH CA ADJ AREA	5663	7	1513	701	1652	508	756	1929	0	2	3	18	58	117	151	323	181	109	34	10	3	34.31
G06003700475	1940	California	06	Los Angeles	037		0475		STCTY-06037 TRACT- 0475 IN LOS ANGELES-LONG BEACH CA ADJ AREA	5360	6	1351	685	1407	594	712	2013	0	0	0	19	39	60	69	208	184	112	80	24	8	39.85
G06003700476	1940	California	06	Los Angeles	037		0476		STCTY-06037 TRACT- 0476 IN LOS ANGELES-LONG BEACH CA ADJ AREA	8610	10	2322	1092	2546	752	1190	2943	1	5	12	59	111	184	264	521	224	77	30	4	1	31.62
G06003700477	1940	California	06	Los Angeles	037		0477		STCTY-06037 TRACT- 0477 IN LOS ANGELES-LONG BEACH CA ADJ AREA	12467	0	3694	1095	3959	847	1200	3920	5	4	15	50	96	135	241	547	374	109	29	1	0	34.20
G06003700478	1940	California	06	Los Angeles	037		0478		STCTY-06037 TRACT- 0478 IN LOS ANGELES-LONG BEACH CA ADJ AREA	5207	3	1477	492	1618	463	524	1725	3	1	1	37	59	155	186	304	105	19	3	1	0	29.37
G06003700479	1940	California	06	Los Angeles	037		0479		STCTY-06037 TRACT- 0479 IN LOS ANGELES-LONG BEACH CA ADJ AREA	4966	65	1371	612	1505	452	681	1586	0	4	11	41	77	141	169	262	125	19	7	1	0	29.07
G06003700480	1940	California	06	Los Angeles	037		0480		STCTY-06037 TRACT- 0480 IN LOS ANGELES-LONG BEACH CA ADJ AREA	7685	1	2231	708	2380	666	751	2560	0	0	3	23	44	87	98	336	284	103	28	2	0	36.91
G06003700481	1940	California	06	Los Angeles	037		0481		STCTY-06037 TRACT- 0481 IN LOS ANGELES-LONG BEACH CA ADJ AREA	4667	0	1247	409	1400	462	446	1532	0	3	6	28	46	80	113	222	61	9	0	0	0	29.86
G06003700482	1940	California	06	Los Angeles	037		0482		STCTY-06037 TRACT- 0482 IN LOS ANGELES-LONG BEACH CA ADJ AREA	2291	0	618	170	682	225	194	714	25	0	4	15	21	47	37	65	24	1	0	0	0	25.51
G06003700483	1940	California	06	Los Angeles	037		0483		STCTY-06037 TRACT- 0483 IN LOS ANGELES-LONG BEACH CA ADJ AREA	1573	0	430	128	490	132	149	442	0	0	0	7	10	24	32	46	10	3	1	0	0	28.48
G06003700484	1940	California	06	Los Angeles	037		0484		STCTY-06037 TRACT- 0484 IN LOS ANGELES-LONG BEACH CA ADJ AREA	11076	10	2506	814	3084	1056	1022	2961	2	13	31	120	244	246	219	301	147	29	4	0	1	25.01
G06003700485	1940	California	06	Los Angeles	037		0485		STCTY-06037 TRACT- 0485 IN LOS ANGELES-LONG BEACH CA ADJ AREA	5341	5	1058	397	1389	530	498	1438	0	9	14	71	179	210	138	109	10	0	1	0	0	21.82
G06003700486	1940	California	06	Los Angeles	037		0486		STCTY-06037 TRACT- 0486 IN LOS ANGELES-LONG BEACH CA ADJ AREA	6626	8	1280	514	1742	593	662	1900	7	11	30	161	340	302	162	110	8	1	0	0	0	19.78
G06003700487	1940	California	06	Los Angeles	037		0487		STCTY-06037 TRACT- 0487 IN LOS ANGELES-LONG BEACH CA ADJ AREA	6648	3	1501	457	1798	627	531	2024	2	6	20	109	252	341	249	171	15	0	1	0	0	22.34
G06003700488	1940	California	06	Los Angeles	037		0488		STCTY-06037 TRACT- 0488 IN LOS ANGELES-LONG BEACH CA ADJ AREA	5866	0	1464	429	1779	465	520	1716	1	2	8	74	197	306	228	178	7	0	0	0	0	23.07
G06003700489	1940	California	06	Los Angeles	037		0489		STCTY-06037 TRACT- 0489 IN LOS ANGELES-LONG BEACH CA ADJ AREA	2004	0	478	154	592	170	183	602	0	4	3	50	59	109	87	53	3	0	0	0	0	22.62
G06003700490	1940	California	06	Los Angeles	037		0490		STCTY-06037 TRACT- 0490 IN LOS ANGELES-LONG BEACH CA ADJ AREA	6865	7	964	307	1593	608	418	1824	9	14	40	205	292	192	62	29	1	0	0	0	0	17.14
G06003700491	1940	California	06	Los Angeles	037		0491		STCTY-06037 TRACT- 0491 IN LOS ANGELES-LONG BEACH CA ADJ AREA	7284	4	884	286	1645	605	377	1854	9	19	47	265	280	171	51	16	4	4	0	1	0	16.17
G06003700492	1940	California	06	Los Angeles	037		0492		STCTY-06037 TRACT- 0492 IN LOS ANGELES-LONG BEACH CA ADJ AREA	6579	0	1634	486	1995	601	595	1950	0	11	19	116	211	356	264	184	22	1	1	0	0	22.81
G06003700493	1940	California	06	Los Angeles	037		0493		STCTY-06037 TRACT- 0493 IN LOS ANGELES-LONG BEACH CA ADJ AREA	5685	0	1574	522	1803	491	619	1681	2	2	18	74	90	180	249	320	63	6	1	1	0	27.25
G06003700494	1940	California	06	Los Angeles	037		0494		STCTY-06037 TRACT- 0494 IN LOS ANGELES-LONG BEACH CA ADJ AREA	7567	2	2288	715	2487	501	782	2235	2	1	2	33	52	124	219	471	186	31	3	0	0	32.24
G06003700495	1940	California	06	Los Angeles	037		0495		STCTY-06037 TRACT- 0495 IN LOS ANGELES-LONG BEACH CA ADJ AREA	4260	0	1297	370	1401	241	406	1321	0	0	3	10	23	67	169	279	81	9	1	0	0	31.26
G06003700496	1940	California	06	Los Angeles	037		0496		STCTY-06037 TRACT- 0496 IN LOS ANGELES-LONG BEACH CA ADJ AREA	3901	1	1135	368	1210	304	394	1202	0	4	6	16	29	61	54	142	89	14	3	1	0	32.28
G06003700497	1940	California	06	Los Angeles	037		0497		STCTY-06037 TRACT- 0497 IN LOS ANGELES-LONG BEACH CA ADJ AREA	4115	0	1102	312	1277	311	376	1243	1	8	11	48	84	76	100	156	37	10	1	0	0	26.40
G06003700498	1940	California	06	Los Angeles	037		0498		STCTY-06037 TRACT- 0498 IN LOS ANGELES-LONG BEACH CA ADJ AREA	3720	0	946	146	1056	276	162	1083	51	73	25	30	41	92	88	79	3	0	0	0	0	20.64
G06003700499	1940	California	06	Los Angeles	037		0499		STCTY-06037 TRACT- 0499 IN LOS ANGELES-LONG BEACH CA ADJ AREA	1457	0	386	91	460	82	96	365	58	7	0	15	4	17	14	24	1	0	0	0	0	11.17
G06003700500	1940	California	06	Los Angeles	037		0500		STCTY-06037 TRACT- 0500 IN LOS ANGELES-LONG BEACH CA ADJ AREA	35	0	9	1	10	3	1	9	0	0	0	3	0	1	1	0	0	0	0	0	0	0.00
G06003700501	1940	California	06	Los Angeles	037		0501		STCTY-06037 TRACT- 0501 IN LOS ANGELES-LONG BEACH CA ADJ AREA	850	16	211	39	266	52	53	209	26	7	26	33	48	22	12	6	1	1	0	0	0	14.35
G06003700502	1940	California	06	Los Angeles	037		0502		STCTY-06037 TRACT- 0502 IN LOS ANGELES-LONG BEACH CA ADJ AREA	345	0	122	20	133	30	25	87	0	0	1	3	27	33	7	4	0	0	1	0	0	0.00
G06003700503	1940	California	06	Los Angeles	037		0503		STCTY-06037 TRACT- 0503 IN LOS ANGELES-LONG BEACH CA ADJ AREA	1634	0	507	137	586	153	159	439	1	1	2	21	41	139	93	78	13	1	0	0	0	24.14
G06003700504	1940	California	06	Los Angeles	037		0504		STCTY-06037 TRACT- 0504 IN LOS ANGELES-LONG BEACH CA ADJ AREA	9097	1	2790	752	3076	563	848	2704	1	0	0	45	100	250	371	612	90	6	1	1	0	29.12
G06003700505	1940	California	06	Los Angeles	037		0505		STCTY-06037 TRACT- 0505 IN LOS ANGELES-LONG BEACH CA ADJ AREA	11264	2	3167	848	3542	955	958	3527	1	8	9	75	143	290	381	573	113	17	2	0	0	28.17
G06003700506	1940	California	06	Los Angeles	037		0506		STCTY-06037 TRACT- 0506 IN LOS ANGELES-LONG BEACH CA ADJ AREA	13397	2	3276	714	4077	947	863	3667	11	35	60	219	291	246	209	162	25	5	0	0	0	19.82
G06003700507	1940	California	06	Los Angeles	037		0507		STCTY-06037 TRACT- 0507 IN LOS ANGELES-LONG BEACH CA ADJ AREA	2875	0	868	219	966	190	239	887	0	1	1	21	34	95	151	231	27	0	1	0	0	28.77
G06003700508	1940	California	06	Los Angeles	037		0508		STCTY-06037 TRACT- 0508 IN LOS ANGELES-LONG BEACH CA ADJ AREA	7388	1	2298	628	2457	497	691	2319	0	0	2	19	29	107	166	397	200	45	11	3	0	33.69
G06003700509	1940	California	06	Los Angeles	037		0509		STCTY-06037 TRACT- 0509 IN LOS ANGELES-LONG BEACH CA ADJ AREA	7718	4	2431	1035	2648	528	1140	2478	3	2	7	27	79	227	430	763	304	68	5	0	0	31.89
G06003700510	1940	California	06	Los Angeles	037		0510		STCTY-06037 TRACT- 0510 IN LOS ANGELES-LONG BEACH CA ADJ AREA	3246	0	1042	341	1214	238	416	898	1	11	3	67	93	244	212	186	13	2	1	0	0	24.45
G06003700511	1940	California	06	Los Angeles	037		0511		STCTY-06037 TRACT- 0511 IN LOS ANGELES-LONG BEACH CA ADJ AREA	7421	0	2455	1043	2703	567	1172	2172	2	3	10	57	162	360	411	574	180	25	7	3	1	28.19
G06003700512	1940	California	06	Los Angeles	037		0512		STCTY-06037 TRACT- 0512 IN LOS ANGELES-LONG BEACH CA ADJ AREA	2705	0	712	178	881	205	214	789	3	6	31	115	154	131	103	76	2	0	0	0	0	19.56
G06003700513	1940	California	06	Los Angeles	037		0513		STCTY-06037 TRACT- 0513 IN LOS ANGELES-LONG BEACH CA ADJ AREA	3422	158	885	260	1094	262	311	955	1	2	33	103	231	223	123	67	2	0	0	0	0	20.00
G06003700514	1940	California	06	Los Angeles	037		0514		STCTY-06037 TRACT- 0514 IN LOS ANGELES-LONG BEACH CA ADJ AREA	8298	10	2367	728	2783	608	865	2454	1	10	17	99	342	487	436	383	37	2	2	0	0	24.01
G06003700515	1940	California	06	Los Angeles	037		0515		STCTY-06037 TRACT- 0515 IN LOS ANGELES-LONG BEACH CA ADJ AREA	8677	0	2337	678	2797	693	785	2627	1	12	18	169	257	432	360	336	19	1	1	0	0	23.50
G06003700516	1940	California	06	Los Angeles	037		0516		STCTY-06037 TRACT- 0516 IN LOS ANGELES-LONG BEACH CA ADJ AREA	5320	1	1426	365	1657	431	428	1594	2	14	16	63	103	147	207	240	8	0	0	0	0	25.83
G06003700517	1940	California	06	Los Angeles	037		0517		STCTY-06037 TRACT- 0517 IN LOS ANGELES-LONG BEACH CA ADJ AREA	4649	1095	1023	336	1336	430	422	1262	0	14	13	69	144	189	110	101	2	0	0	0	0	21.64
G06003700518	1940	California	06	Los Angeles	037		0518		STCTY-06037 TRACT- 0518 IN LOS ANGELES-LONG BEACH CA ADJ AREA	4012	2	866	203	1123	397	256	1181	2	7	21	157	171	167	125	58	6	1	0	0	0	19.49
G06003700519	1940	California	06	Los Angeles	037		0519		STCTY-06037 TRACT- 0519 IN LOS ANGELES-LONG BEACH CA ADJ AREA	6495	1	2068	717	2211	524	766	2100	0	2	6	57	44	95	110	343	274	105	25	5	0	35.88
G06003700520	1940	California	06	Los Angeles	037		0520		STCTY-06037 TRACT- 0520 IN LOS ANGELES-LONG BEACH CA ADJ AREA	2787	2	845	242	888	228	260	935	0	0	0	1	3	9	10	61	121	45	19	3	0	43.80
G06003700521	1940	California	06	Los Angeles	037		0521		STCTY-06037 TRACT- 0521 IN LOS ANGELES-LONG BEACH CA ADJ AREA	10221	0	3095	898	3349	658	989	3187	0	1	8	51	71	125	303	687	279	54	8	1	0	32.92
G06003700522	1940	California	06	Los Angeles	037		0522		STCTY-06037 TRACT- 0522 IN LOS ANGELES-LONG BEACH CA ADJ AREA	10595	2	3027	700	3392	710	838	3216	3	11	18	82	132	248	343	562	122	9	6	0	0	28.49
G06003700523	1940	California	06	Los Angeles	037		0523		STCTY-06037 TRACT- 0523 IN LOS ANGELES-LONG BEACH CA ADJ AREA	5674	0	1630	337	1838	332	417	1652	1	2	3	14	34	89	119	181	28	2	1	0	0	28.45
G06003700524	1940	California	06	Los Angeles	037		0524		STCTY-06037 TRACT- 0524 IN LOS ANGELES-LONG BEACH CA ADJ AREA	455	0	114	42	137	30	48	129	0	2	1	3	10	16	22	17	1	0	0	0	0	0.00
G06003700525	1940	California	06	Los Angeles	037		0525		STCTY-06037 TRACT- 0525 IN LOS ANGELES-LONG BEACH CA ADJ AREA	2	0	1	1	1	0	1	0	0	0	0	0	0	0	0	0	0	0	0	0	0	0.00
G06003700526	1940	California	06	Los Angeles	037		0526		STCTY-06037 TRACT- 0526 IN LOS ANGELES-LONG BEACH CA ADJ AREA	10982	1	3011	704	3375	832	830	3406	4	8	9	63	93	237	279	585	91	24	4	2	0	29.61
G06003700527	1940	California	06	Los Angeles	037		0527		STCTY-06037 TRACT- 0527 IN LOS ANGELES-LONG BEACH CA ADJ AREA	9448	1042	1818	335	2562	916	491	2790	7	21	49	179	292	301	211	110	3	1	1	0	0	20.16
G06003700528	1940	California	06	Los Angeles	037		0528		STCTY-06037 TRACT- 0528 IN LOS ANGELES-LONG BEACH CA ADJ AREA	1596	1	414	139	472	196	146	413	2	5	4	17	25	29	24	29	8	1	0	0	0	22.78
G06003700529	1940	California	06	Los Angeles	037		0529		STCTY-06037 TRACT- 0529 IN LOS ANGELES-LONG BEACH CA ADJ AREA	1092	0	252	65	319	78	77	284	40	40	70	190	220	180	70	70	10	0	0	0	0	0.00
G06003700530	1940	California	06	Los Angeles	037		0530		STCTY-06037 TRACT- 0530 IN LOS ANGELES-LONG BEACH CA ADJ AREA	8529	0	2146	654	2572	792	756	2603	0	5	20	101	213	301	313	356	49	8	2	1	0	25.21
G06003700531	1940	California	06	Los Angeles	037		0531		STCTY-06037 TRACT- 0531 IN LOS ANGELES-LONG BEACH CA ADJ AREA	7669	0	2177	596	2444	554	677	2352	0	3	9	38	64	109	152	356	115	31	5	0	0	31.35
G06003700532	1940	California	06	Los Angeles	037		0532		STCTY-06037 TRACT- 0532 IN LOS ANGELES-LONG BEACH CA ADJ AREA	418	0	116	24	130	29	30	120	0	0	0	10	30	80	140	320	20	0	0	0	0	0.00
G06003700533	1940	California	06	Los Angeles	037		0533		STCTY-06037 TRACT- 0533 IN LOS ANGELES-LONG BEACH CA ADJ AREA	5	0	2	0	2	0	0	2	0	0	0	0	0	0	0	0	0	0	0	0	0	0.00
G06003700534	1940	California	06	Los Angeles	037		0534		STCTY-06037 TRACT- 0534 IN LOS ANGELES-LONG BEACH CA ADJ AREA	2826	0	728	141	864	219	158	860	0	2	3	12	22	33	51	59	8	1	0	0	0	26.80
G06003700535	1940	California	06	Los Angeles	037		0535		STCTY-06037 TRACT- 0535 IN LOS ANGELES-LONG BEACH CA ADJ AREA	6112	6	1490	199	1792	395	233	1840	1	10	10	35	51	92	72	66	5	3	0	0	0	23.06
G06003700536	1940	California	06	Los Angeles	037		0536		STCTY-06037 TRACT- 0536 IN LOS ANGELES-LONG BEACH CA ADJ AREA	7019	0	1792	326	2091	516	381	1960	3	11	34	73	108	127	150	157	17	4	1	2	1	24.03
G06003700537	1940	California	06	Los Angeles	037		0537		STCTY-06037 TRACT- 0537 IN LOS ANGELES-LONG BEACH CA ADJ AREA	11072	0	2800	683	3341	983	814	3416	9	11	19	107	166	226	279	359	59	2	1	0	1	25.96
G06003700538	1940	California	06	Los Angeles	037		0538		STCTY-06037 TRACT- 0538 IN LOS ANGELES-LONG BEACH CA ADJ AREA	5837	0	1605	304	1808	474	345	1636	9	10	35	75	77	106	105	79	10	1	2	0	0	21.79
G06003700539	1940	California	06	Los Angeles	037		0539		STCTY-06037 TRACT- 0539 IN LOS ANGELES-LONG BEACH CA ADJ AREA	757	0	279	51	285	33	52	174	1	4	0	10	9	6	2	1	0	0	0	0	0	0.00
G06003700540	1940	California	06	Los Angeles	037		0540		STCTY-06037 TRACT- 0540 IN LOS ANGELES-LONG BEACH CA ADJ AREA	8690	112	1624	456	1872	1609	506	3039	10	31	48	101	126	128	118	102	11	0	0	0	0	20.34
G06003700541	1940	California	06	Los Angeles	037		0541		STCTY-06037 TRACT- 0541 IN LOS ANGELES-LONG BEACH CA ADJ AREA	12538	107	2781	752	3132	2595	817	3629	11	12	24	118	162	210	188	179	63	11	4	3	0	23.44
G06003700542	1940	California	06	Los Angeles	037		0542		STCTY-06037 TRACT- 0542 IN LOS ANGELES-LONG BEACH CA ADJ AREA	6389	3	1523	317	1842	526	379	1864	7	25	36	85	99	113	140	147	28	2	0	0	0	23.44
G06003700543	1940	California	06	Los Angeles	037		0543		STCTY-06037 TRACT- 0543 IN LOS ANGELES-LONG BEACH CA ADJ AREA	5033	35	1165	284	1392	664	316	1287	11	12	74	144	74	61	34	59	31	17	6	0	0	15.89
G06003700544	1940	California	06	Los Angeles	037		0544		STCTY-06037 TRACT- 0544 IN LOS ANGELES-LONG BEACH CA ADJ AREA	4611	5	1246	378	1396	373	422	1413	3	3	18	57	86	70	102	172	87	20	8	0	0	28.23
G06003700545	1940	California	06	Los Angeles	037		0545		STCTY-06037 TRACT- 0545 IN LOS ANGELES-LONG BEACH CA ADJ AREA	7606	11	1953	909	2184	807	979	2660	3	12	29	131	198	286	248	336	151	55	25	9	3	26.19
G06003700546	1940	California	06	Los Angeles	037		0546		STCTY-06037 TRACT- 0546 IN LOS ANGELES-LONG BEACH CA ADJ AREA	3898	1	1044	365	1172	346	407	1273	1	4	10	43	77	114	122	219	70	14	2	0	0	28.15
G06003700547	1940	California	06	Los Angeles	037		0547		STCTY-06037 TRACT- 0547 IN LOS ANGELES-LONG BEACH CA ADJ AREA	5190	13	1503	367	1644	471	399	1592	2	10	17	45	61	70	73	89	23	4	3	0	0	24.04
G06003700548	1940	California	06	Los Angeles	037		0548		STCTY-06037 TRACT- 0548 IN LOS ANGELES-LONG BEACH CA ADJ AREA	7154	5	1830	435	2161	639	500	2017	7	19	48	120	96	77	76	61	15	2	2	0	0	18.02
G06003700549	1940	California	06	Los Angeles	037		0549		STCTY-06037 TRACT- 0549 IN LOS ANGELES-LONG BEACH CA ADJ AREA	1911	21	235	86	277	539	93	659	0	0	2	15	4	3	2	3	5	1	0	0	0	0.00
G06003700550	1940	California	06	Los Angeles	037		0550		STCTY-06037 TRACT- 0550 IN LOS ANGELES-LONG BEACH CA ADJ AREA	370	10	46	5	169	130	5	45	0	1	0	8	9	5	4	5	0	0	0	0	0	0.00
G06003700551	1940	California	06	Los Angeles	037		0551		STCTY-06037 TRACT- 0551 IN LOS ANGELES-LONG BEACH CA ADJ AREA	284	10	120	7	129	102	7	33	0	3	1	6	7	6	3	7	1	0	0	0	0	0.00
G06003700552	1940	California	06	Los Angeles	037		0552		STCTY-06037 TRACT- 0552 IN LOS ANGELES-LONG BEACH CA ADJ AREA	173	0	36	23	39	21	24	66	0	0	0	1	0	2	0	8	2	0	0	0	0	0.00
G06003700553	1940	California	06	Los Angeles	037		0553		STCTY-06037 TRACT- 0553 IN LOS ANGELES-LONG BEACH CA ADJ AREA	3334	62	860	346	907	343	355	1066	1	0	2	2	12	11	17	54	42	26	31	29	15	44.74
G06003700554A	1940	California	06	Los Angeles	037		0554	A	STCTY-06037 TRACT- 0554-A IN LOS ANGELES-LONG BEACH CA ADJ AREA	8187	4	2063	673	2351	838	759	2709	1	4	3	56	95	148	186	315	112	39	9	5	2	29.35
G06003700554B	1940	California	06	Los Angeles	037		0554	B	STCTY-06037 TRACT- 0554-B IN LOS ANGELES-LONG BEACH CA ADJ AREA	0	0	0	0	0	0	0	0	0	0	0	0	0	0	0	0	0	0	0	0	0	0.00
G06003700554C	1940	California	06	Los Angeles	037		0554	C	STCTY-06037 TRACT- 0554-C IN LOS ANGELES-LONG BEACH CA ADJ AREA	11	0	6	2	6	0	2	3	0	0	0	1	1	1	1	0	0	0	0	0	0	0.00
G06003700555	1940	California	06	Los Angeles	037		0555		STCTY-06037 TRACT- 0555 IN LOS ANGELES CA	4575	4	846	309	1024	736	372	1573	2	2	14	83	128	156	145	180	52	8	3	3	0	24.60
G06003700556	1940	California	06	Los Angeles	037		0556		STCTY-06037 TRACT- 0556 IN LOS ANGELES-LONG BEACH CA ADJ AREA	9094	16	2128	804	2538	843	915	2478	6	26	80	202	210	211	208	339	99	21	4	1	0	23.75
G06003700557	1940	California	06	Los Angeles	037		0557		STCTY-06037 TRACT- 0557 IN LOS ANGELES-LONG BEACH CA ADJ AREA	977	10	200	83	215	395	87	192	1	5	4	14	12	12	7	4	0	0	11	0	0	0.00
G06003700558	1940	California	06	Los Angeles	037		0558		STCTY-06037 TRACT- 0558 IN LOS ANGELES-LONG BEACH CA ADJ AREA	805	8	208	32	251	185	32	210	0	13	35	29	15	11	2	3	2	0	0	0	0	10.71
G06003700559	1940	California	06	Los Angeles	037		0559		STCTY-06037 TRACT- 0559 IN LOS ANGELES-LONG BEACH CA ADJ AREA	777	0	184	21	257	91	33	233	0	0	2	4	8	8	4	4	1	2	0	0	0	0.00
G06003700560	1940	California	06	Los Angeles	037		0560		STCTY-06037 TRACT- 0560 IN LOS ANGELES-LONG BEACH CA ADJ AREA	986	1	258	26	292	144	27	287	1	2	2	1	0	0	0	0	0	0	0	0	0	0.00
G06003700561	1940	California	06	Los Angeles	037		0561		STCTY-06037 TRACT- 0561 IN LOS ANGELES-LONG BEACH CA ADJ AREA	3463	10	1012	244	1158	317	269	977	3	12	10	39	38	53	61	109	42	9	0	0	0	27.20
G06003700562	1940	California	06	Los Angeles	037		0562		STCTY-06037 TRACT- 0562 IN LOS ANGELES-LONG BEACH CA ADJ AREA	1419	0	387	76	455	123	86	397	0	6	2	23	23	21	14	35	14	0	0	1	0	23.19
G06003700563A	1940	California	06	Los Angeles	037		0563	A	STCTY-06037 TRACT- 0563-A IN LOS ANGELES-LONG BEACH CA ADJ AREA	1084	2	357	36	399	112	38	314	0	0	2	6	7	6	2	2	1	0	0	0	0	0.00
G06003700563B	1940	California	06	Los Angeles	037		0563	B	STCTY-06037 TRACT- 0563-B IN LOS ANGELES-LONG BEACH CA ADJ AREA	426	0	157	31	181	43	34	99	1	5	0	6	9	2	0	3	3	0	1	0	0	0.00
G06003700564	1940	California	06	Los Angeles	037		0564		STCTY-06037 TRACT- 0564 IN LOS ANGELES-LONG BEACH CA ADJ AREA	4407	97	987	158	1167	1030	162	1161	5	48	44	93	101	100	66	79	11	5	1	0	0	18.78
G06003700565	1940	California	06	Los Angeles	037		0565		STCTY-06037 TRACT- 0565 IN LOS ANGELES-LONG BEACH CA ADJ AREA	2041	16	565	99	660	333	116	611	14	13	15	44	43	28	12	17	4	0	0	0	0	15.55
G06003700566	1940	California	06	Los Angeles	037		0566		STCTY-06037 TRACT- 0566 IN LOS ANGELES-LONG BEACH CA ADJ AREA	929	8	302	89	335	130	99	239	4	3	4	16	16	14	14	19	12	10	8	4	7	27.54
G06003700567	1940	California	06	Los Angeles	037		0567		STCTY-06037 TRACT- 0567 IN LOS ANGELES-LONG BEACH CA ADJ AREA	1637	18	486	189	550	128	209	463	0	0	5	13	22	64	73	101	52	40	13	3	1	31.13
G06003700568	1940	California	06	Los Angeles	037		0568		STCTY-06037 TRACT- 0568 IN LOS ANGELES-LONG BEACH CA ADJ AREA	296	1	125	7	230	6	7	28	0	0	0	4	17	8	3	7	0	0	0	0	0	0.00
G0600750A0001	1940	California	06	San Francisco	075	A	0001		STCTY-06075 TRACT- A 0001 IN SAN FRANCISCO CA	2123	35	549	130	749	488	159	413	0	10	3	39	92	82	74	40	13	3	2	0	2	21.70
G0600750A0002	1940	California	06	San Francisco	075	A	0002		STCTY-06075 TRACT- A 0002 IN SAN FRANCISCO CA	4409	8	1389	891	1498	262	972	1366	0	0	1	0	12	26	49	183	291	215	107	102	116	49.12
G0600750A0003	1940	California	06	San Francisco	075	A	0003		STCTY-06075 TRACT- A 0003 IN SAN FRANCISCO CA	4949	6	1534	689	1691	379	772	1386	0	2	2	31	48	136	231	380	204	109	59	29	16	34.07
G0600750A0004	1940	California	06	San Francisco	075	A	0004		STCTY-06075 TRACT- A 0004 IN SAN FRANCISCO CA	5609	20	1716	725	2000	473	824	1447	0	3	13	46	168	279	346	413	144	56	31	17	19	28.24
G0600750A0005	1940	California	06	San Francisco	075	A	0005		STCTY-06075 TRACT- A 0005 IN SAN FRANCISCO CA	3465	78	1185	240	1621	433	308	706	0	1	20	119	168	196	119	92	9	6	4	0	0	21.01
G0600750A0006	1940	California	06	San Francisco	075	A	0006		STCTY-06075 TRACT- A 0006 IN SAN FRANCISCO CA	4401	32	1421	426	1899	553	491	854	2	35	79	173	122	198	199	238	56	11	1	0	0	23.19
G0600750A0007	1940	California	06	San Francisco	075	A	0007		STCTY-06075 TRACT- A 0007 IN SAN FRANCISCO CA	5466	71	1594	1000	1792	408	1106	1454	0	1	8	19	52	138	240	560	326	150	75	36	47	36.07
G0600750A0008	1940	California	06	San Francisco	075	A	0008		STCTY-06075 TRACT- A 0008 IN SAN FRANCISCO CA	5152	6	1526	959	1700	339	1067	1569	0	0	2	22	41	101	211	671	421	129	87	59	56	37.29
G0600750A0009	1940	California	06	San Francisco	075	A	0009		STCTY-06075 TRACT- A 0009 IN SAN FRANCISCO CA	5052	49	1458	1030	1693	327	1216	1370	1	1	4	50	110	188	280	696	305	83	39	17	4	33.16
G0600750A0010	1940	California	06	San Francisco	075	A	0010		STCTY-06075 TRACT- A 0010 IN SAN FRANCISCO CA	4902	0	1363	1399	1570	319	1585	1193	2	3	12	47	86	186	340	757	323	65	23	6	2	32.80
G0600750A0011	1940	California	06	San Francisco	075	A	0011		STCTY-06075 TRACT- A 0011 IN SAN FRANCISCO CA	4005	30	1110	846	1269	309	962	1084	3	8	4	28	48	93	144	374	267	93	79	29	129	38.10
G0600750A0012	1940	California	06	San Francisco	075	A	0012		STCTY-06075 TRACT- A 0012 IN SAN FRANCISCO CA	5853	7	1726	1905	1911	282	2088	1432	0	0	1	24	67	180	290	776	456	228	142	49	182	37.69
G0600750A0013	1940	California	06	San Francisco	075	A	0013		STCTY-06075 TRACT- A 0013 IN SAN FRANCISCO CA	4601	33	1178	601	1380	574	661	953	14	99	158	102	76	146	181	406	225	68	12	5	38	29.20
G0600750A0014	1940	California	06	San Francisco	075	A	0014		STCTY-06075 TRACT- A 0014 IN SAN FRANCISCO CA	6427	3	2510	196	3215	1238	216	734	120	513	567	372	222	152	96	136	39	5	2	1	0	9.04
G0600750A0015	1940	California	06	San Francisco	075	A	0015		STCTY-06075 TRACT- A 0015 IN SAN FRANCISCO CA	3095	21	924	230	1287	515	248	439	32	140	122	121	122	67	89	115	60	16	4	3	0	15.75
G0600750A0016	1940	California	06	San Francisco	075	A	0016		STCTY-06075 TRACT- A 0016 IN SAN FRANCISCO CA	2658	79	969	74	1500	772	98	159	1	50	72	74	86	29	29	31	8	2	1	2	1	14.23
G0600750A0017	1940	California	06	San Francisco	075	A	0017		STCTY-06075 TRACT- A 0017 IN SAN FRANCISCO CA	3350	40	1402	593	1761	387	682	450	0	0	1	29	43	82	116	191	60	4	0	1	1	29.20
G0600750A0018	1940	California	06	San Francisco	075	A	0018		STCTY-06075 TRACT- A 0018 IN SAN FRANCISCO CA	4725	6	1293	1616	1476	229	1802	1169	0	1	5	26	25	41	185	668	373	105	45	52	16	36.81
G0600750A0019	1940	California	06	San Francisco	075	A	0019		STCTY-06075 TRACT- A 0019 IN SAN FRANCISCO CA	3720	6	1101	1081	1323	187	1274	843	0	1	2	47	72	129	296	577	275	51	17	3	2	32.78
G0600750A0020	1940	California	06	San Francisco	075	A	0020		STCTY-06075 TRACT- A 0020 IN SAN FRANCISCO CA	5499	5	1889	1338	2116	405	1517	1345	0	1	4	18	26	92	375	867	412	147	82	82	41	35.93
G0600750A0021	1940	California	06	San Francisco	075	A	0021		STCTY-06075 TRACT- A 0021 IN SAN FRANCISCO CA	6855	3	2342	1508	2722	611	1802	1668	1	0	20	42	85	115	274	515	290	105	61	77	83	35.27
G0600750A0022	1940	California	06	San Francisco	075	A	0022		STCTY-06075 TRACT- A 0022 IN SAN FRANCISCO CA	4381	4	1709	703	2236	423	896	761	0	3	5	9	19	61	167	439	98	16	3	1	4	32.88
G0600750A0023	1940	California	06	San Francisco	075	A	0023		STCTY-06075 TRACT- A 0023 IN SAN FRANCISCO CA	4956	4	2197	727	2636	398	871	924	0	0	1	50	26	104	181	547	133	16	4	0	2	32.61
G0600750B0001	1940	California	06	San Francisco	075	B	0001		STCTY-06075 TRACT- B 0001 IN SAN FRANCISCO CA	6623	6	2269	994	2350	345	1034	2226	0	0	0	1	0	3	24	414	429	432	460	208	65	52.90
G0600750B0002	1940	California	06	San Francisco	075	B	0002		STCTY-06075 TRACT- B 0002 IN SAN FRANCISCO CA	5015	5	1584	715	1634	314	743	1673	0	0	0	1	1	0	3	245	406	324	293	173	24	51.94
G0600750B0003	1940	California	06	San Francisco	075	B	0003		STCTY-06075 TRACT- B 0003 IN SAN FRANCISCO CA	6129	25	1776	987	1906	451	1052	1956	0	1	4	12	40	109	112	369	326	217	150	94	74	42.78
G0600750B0004	1940	California	06	San Francisco	075	B	0004		STCTY-06075 TRACT- B 0004 IN SAN FRANCISCO CA	7312	64	2282	1148	2502	505	1268	2248	0	1	4	16	45	123	213	659	729	294	152	39	3	40.57
G0600750B0005	1940	California	06	San Francisco	075	B	0005		STCTY-06075 TRACT- B 0005 IN SAN FRANCISCO CA	5264	71	1510	892	1665	493	1000	1564	0	1	5	41	69	103	141	390	371	104	68	69	74	38.68
G0600750B0006	1940	California	06	San Francisco	075	B	0006		STCTY-06075 TRACT- B 0006 IN SAN FRANCISCO CA	5845	17	1739	1519	1839	344	1597	1859	0	2	6	15	31	36	54	145	349	334	386	310	281	59.60
G0600750B0007	1940	California	06	San Francisco	075	B	0007		STCTY-06075 TRACT- B 0007 IN SAN FRANCISCO CA	5179	30	1445	1188	1495	383	1226	1608	0	0	1	6	5	12	10	34	73	117	157	171	235	73.97
G0600750B0008	1940	California	06	San Francisco	075	B	0008		STCTY-06075 TRACT- B 0008 IN SAN FRANCISCO CA	6263	50	1619	1198	1790	466	1295	1863	0	2	1	15	22	81	120	286	213	86	100	81	53	39.64
G0600750B0009	1940	California	06	San Francisco	075	B	0009		STCTY-06075 TRACT- B 0009 IN SAN FRANCISCO CA	4623	136	1204	818	1384	371	958	1426	0	4	25	99	129	117	140	255	239	135	71	51	18	34.50
G0600750B0010	1940	California	06	San Francisco	075	B	0010		STCTY-06075 TRACT- B 0010 IN SAN FRANCISCO CA	3603	61	951	931	1062	292	1015	970	5	1	6	57	85	93	117	292	186	73	70	57	55	35.82
G0600750C0001	1940	California	06	San Francisco	075	C	0001		STCTY-06075 TRACT- C 0001 IN SAN FRANCISCO CA	6021	12	4908	225	4925	250	230	395	0	0	0	1	0	2	6	12	20	11	86	59	36	70.75
G0600750D0001	1940	California	06	San Francisco	075	D	0001		STCTY-06075 TRACT- D 0001 IN SAN FRANCISCO CA	4783	1	1272	618	1444	492	687	1495	0	0	0	12	43	100	142	372	230	64	20	7	3	34.86
G0600750D0002	1940	California	06	San Francisco	075	D	0002		STCTY-06075 TRACT- D 0002 IN SAN FRANCISCO CA	5697	9	1631	812	1767	510	875	1840	0	0	5	9	25	60	93	402	394	150	58	44	4	40.21
G0600750E0001	1940	California	06	San Francisco	075	E	0001		STCTY-06075 TRACT- E 0001 IN SAN FRANCISCO CA	2997	12	781	490	815	249	504	996	0	0	0	0	1	5	6	24	35	34	29	42	22	57.74
G0600750E0002	1940	California	06	San Francisco	075	E	0002		STCTY-06075 TRACT- E 0002 IN SAN FRANCISCO CA	4069	10	1201	464	1290	337	501	1329	0	0	0	5	13	29	48	277	263	96	18	13	2	39.88
G0600750E0003	1940	California	06	San Francisco	075	E	0003		STCTY-06075 TRACT- E 0003 IN SAN FRANCISCO CA	7473	7	2177	973	2365	569	1055	2456	0	0	3	16	25	62	115	417	453	259	115	18	3	41.82
G0600750F0001	1940	California	06	San Francisco	075	F	0001		STCTY-06075 TRACT- F 0001 IN SAN FRANCISCO CA	234	3	82	36	83	82	36	23	0	0	0	0	0	0	0	1	2	2	3	1	0	0.00
G0600750G0001	1940	California	06	San Francisco	075	G	0001		STCTY-06075 TRACT- G 0001 IN SAN FRANCISCO CA	6053	0	1759	835	1904	451	897	2028	0	0	0	5	2	10	22	201	351	278	129	21	2	47.21
G0600750G0002	1940	California	06	San Francisco	075	G	0002		STCTY-06075 TRACT- G 0002 IN SAN FRANCISCO CA	7627	7	2264	917	2426	660	1000	2531	0	0	1	0	6	18	18	210	441	258	124	19	6	46.25
G0600750G0003	1940	California	06	San Francisco	075	G	0003		STCTY-06075 TRACT- G 0003 IN SAN FRANCISCO CA	5776	2	1714	700	1803	474	748	1897	0	0	0	2	8	21	40	124	219	200	114	26	4	47.90
G0600750G0004	1940	California	06	San Francisco	075	G	0004		STCTY-06075 TRACT- G 0004 IN SAN FRANCISCO CA	6884	4	2111	745	2271	538	819	2284	0	0	0	7	15	21	31	151	194	171	112	10	2	46.30
G0600750H0001	1940	California	06	San Francisco	075	H	0001		STCTY-06075 TRACT- H 0001 IN SAN FRANCISCO CA	4650	1	1341	633	1472	344	702	1453	0	1	0	8	34	65	142	378	225	37	11	4	1	34.87
G0600750H0002	1940	California	06	San Francisco	075	H	0002		STCTY-06075 TRACT- H 0002 IN SAN FRANCISCO CA	7058	7	2029	954	2193	629	1025	2312	0	0	1	6	11	41	105	466	425	160	44	9	3	39.63
G0600750I0001	1940	California	06	San Francisco	075	I	0001		STCTY-06075 TRACT- I 0001 IN SAN FRANCISCO CA	186	0	59	20	70	19	21	42	0	0	0	0	1	19	9	16	5	1	0	0	0	0.00
G0600750J0001	1940	California	06	San Francisco	075	J	0001		STCTY-06075 TRACT- J 0001 IN SAN FRANCISCO CA	2493	7	734	535	1000	203	621	566	0	9	103	397	116	93	104	134	58	47	26	13	12	16.53
G0600750J0002	1940	California	06	San Francisco	075	J	0002		STCTY-06075 TRACT- J 0002 IN SAN FRANCISCO CA	5106	322	1383	853	1688	501	1019	1334	2	6	47	171	150	151	204	387	187	107	40	33	15	29.99
G0600750J0003	1940	California	06	San Francisco	075	J	0003		STCTY-06075 TRACT- J 0003 IN SAN FRANCISCO CA	3386	403	728	412	948	383	518	1112	0	3	43	78	84	106	158	245	80	25	3	1	0	27.63
G0600750J0004	1940	California	06	San Francisco	075	J	0004		STCTY-06075 TRACT- J 0004 IN SAN FRANCISCO CA	5542	522	1493	735	1719	465	852	1747	1	1	0	18	64	136	178	310	216	178	77	35	18	36.53
G0600750J0005	1940	California	06	San Francisco	075	J	0005		STCTY-06075 TRACT- J 0005 IN SAN FRANCISCO CA	6791	32	1921	905	2178	464	1050	2010	0	2	9	59	90	156	235	429	158	87	71	45	7	32.37
G0600750J0006	1940	California	06	San Francisco	075	J	0006		STCTY-06075 TRACT- J 0006 IN SAN FRANCISCO CA	5650	831	1521	762	2101	579	1010	1334	1	2	34	252	193	220	257	364	77	23	9	5	1	24.83
G0600750J0007	1940	California	06	San Francisco	075	J	0007		STCTY-06075 TRACT- J 0007 IN SAN FRANCISCO CA	9392	406	2527	1150	3273	739	1514	2652	11	22	51	368	365	445	524	908	309	48	15	0	1	27.09
G0600750J0008	1940	California	06	San Francisco	075	J	0008		STCTY-06075 TRACT- J 0008 IN SAN FRANCISCO CA	6473	449	1812	693	2670	684	917	1513	60	145	258	644	436	337	305	315	101	30	23	3	2	17.05
G0600750J0009	1940	California	06	San Francisco	075	J	0009		STCTY-06075 TRACT- J 0009 IN SAN FRANCISCO CA	3201	3	868	371	1354	369	519	781	1	21	88	458	369	190	100	243	71	43	31	16	14	17.95
G0600750J0010	1940	California	06	San Francisco	075	J	0010		STCTY-06075 TRACT- J 0010 IN SAN FRANCISCO CA	5534	126	1435	412	2121	819	622	1381	1	15	165	530	415	279	239	450	78	27	7	2	2	19.25
G0600750J0011	1940	California	06	San Francisco	075	J	0011		STCTY-06075 TRACT- J 0011 IN SAN FRANCISCO CA	3636	6	1100	450	1368	420	537	1056	1	0	3	108	137	231	324	514	67	5	5	1	0	27.86
G0600750J0012	1940	California	06	San Francisco	075	J	0012		STCTY-06075 TRACT- J 0012 IN SAN FRANCISCO CA	5157	12	1237	628	1731	412	845	1442	2	4	68	215	270	294	272	443	139	29	6	1	0	24.84
G0600750J0013	1940	California	06	San Francisco	075	J	0013		STCTY-06075 TRACT- J 0013 IN SAN FRANCISCO CA	4359	3	1221	623	1456	311	745	1316	0	3	10	80	108	192	206	527	275	73	15	2	0	32.28
G0600750J0014	1940	California	06	San Francisco	075	J	0014		STCTY-06075 TRACT- J 0014 IN SAN FRANCISCO CA	5909	6	1532	1076	1718	514	1153	1862	0	0	13	59	73	124	173	553	406	125	29	2	0	35.58
G0600750J0015	1940	California	06	San Francisco	075	J	0015		STCTY-06075 TRACT- J 0015 IN SAN FRANCISCO CA	6808	0	1851	925	2219	523	1134	1983	1	14	45	170	260	244	318	715	272	38	11	5	6	29.46
G0600750J0016	1940	California	06	San Francisco	075	J	0016		STCTY-06075 TRACT- J 0016 IN SAN FRANCISCO CA	6016	5	1624	767	1998	488	966	1746	2	13	22	142	193	303	308	574	220	47	14	4	0	28.49
G0600750J0017	1940	California	06	San Francisco	075	J	0017		STCTY-06075 TRACT- J 0017 IN SAN FRANCISCO CA	7680	2	2101	1217	2596	653	1543	2126	4	29	95	282	215	409	571	858	276	78	47	5	3	28.02
G0600750J0018	1940	California	06	San Francisco	075	J	0018		STCTY-06075 TRACT- J 0018 IN SAN FRANCISCO CA	4356	0	1211	568	1483	376	661	1225	0	9	56	65	77	185	263	393	99	30	0	0	0	28.24
G0600750J0019	1940	California	06	San Francisco	075	J	0019		STCTY-06075 TRACT- J 0019 IN SAN FRANCISCO CA	3487	2	1025	595	1141	232	640	1014	0	1	1	4	41	83	132	199	89	40	13	1	1	31.54
G0600750J0020	1940	California	06	San Francisco	075	J	0020		STCTY-06075 TRACT- J 0020 IN SAN FRANCISCO CA	9058	8	2422	1241	2824	691	1453	2774	0	2	5	55	107	185	314	803	379	112	60	8	2	33.83
G0600750K0001	1940	California	06	San Francisco	075	K	0001		STCTY-06075 TRACT- K 0001 IN SAN FRANCISCO CA	4626	105	2012	144	2988	978	190	293	1	17	61	69	76	62	30	18	0	1	0	1	0	15.82
G0600750K0002	1940	California	06	San Francisco	075	K	0002		STCTY-06075 TRACT- K 0002 IN SAN FRANCISCO CA	8070	23	2658	351	4680	1895	520	781	2	27	176	153	166	187	115	50	7	2	0	2	0	17.08
G0600750K0003	1940	California	06	San Francisco	075	K	0003		STCTY-06075 TRACT- K 0003 IN SAN FRANCISCO CA	6216	142	1799	215	3015	1504	293	838	44	143	78	481	307	238	178	68	10	2	3	1	0	15.00
G0600750K0004	1940	California	06	San Francisco	075	K	0004		STCTY-06075 TRACT- K 0004 IN SAN FRANCISCO CA	1683	56	407	101	680	271	141	300	2	4	73	67	129	107	30	11	2	2	0	0	1	17.14
G0600750K0005	1940	California	06	San Francisco	075	K	0005		STCTY-06075 TRACT- K 0005 IN SAN FRANCISCO CA	45	0	14	1	16	4	1	14	1	1	0	9	2	0	0	0	0	0	0	0	0	0.00
G0600750K0006	1940	California	06	San Francisco	075	K	0006		STCTY-06075 TRACT- K 0006 IN SAN FRANCISCO CA	2742	9	623	225	900	238	324	727	1	2	16	65	128	234	181	87	4	5	0	0	3	22.73
G0600750L0001	1940	California	06	San Francisco	075	L	0001		STCTY-06075 TRACT- L 0001 IN SAN FRANCISCO CA	9035	14	2484	848	3042	757	1043	2400	4	15	25	95	190	341	290	259	45	3	2	2	1	24.00
G0600750L0002	1940	California	06	San Francisco	075	L	0002		STCTY-06075 TRACT- L 0002 IN SAN FRANCISCO CA	10898	17	2750	890	3281	1394	1146	3087	1	5	29	97	193	454	589	541	87	9	5	1	0	26.42
G0600750L0003	1940	California	06	San Francisco	075	L	0003		STCTY-06075 TRACT- L 0003 IN SAN FRANCISCO CA	7945	6	2192	713	2618	651	909	2276	1	1	14	48	146	339	450	520	94	21	4	2	0	27.51
G0600750L0004	1940	California	06	San Francisco	075	L	0004		STCTY-06075 TRACT- L 0004 IN SAN FRANCISCO CA	5812	4	1640	491	1923	439	570	1630	1	2	9	50	89	167	161	234	59	6	1	0	0	26.72
G0600750L0005	1940	California	06	San Francisco	075	L	0005		STCTY-06075 TRACT- L 0005 IN SAN FRANCISCO CA	8199	3	2437	665	2824	635	781	2279	0	2	12	62	83	149	187	270	95	9	1	1	0	27.91
G0600750M0001	1940	California	06	San Francisco	075	M	0001		STCTY-06075 TRACT- M 0001 IN SAN FRANCISCO CA	2258	0	616	170	721	178	193	667	0	0	0	12	32	57	51	76	15	0	0	1	0	26.56
G0600750M0002	1940	California	06	San Francisco	075	M	0002		STCTY-06075 TRACT- M 0002 IN SAN FRANCISCO CA	5041	9	1352	434	1626	415	544	1415	0	0	3	29	84	159	152	195	41	3	1	0	0	26.42
G0600750M0003	1940	California	06	San Francisco	075	M	0003		STCTY-06075 TRACT- M 0003 IN SAN FRANCISCO CA	4573	3	1221	465	1504	309	563	1304	0	0	3	22	69	166	208	237	65	5	0	0	0	27.56
G0600750M0004	1940	California	06	San Francisco	075	M	0004		STCTY-06075 TRACT- M 0004 IN SAN FRANCISCO CA	7070	29	2003	633	2299	541	742	2136	0	1	6	27	77	152	178	316	77	18	2	0	0	29.11
G0600750M0005	1940	California	06	San Francisco	075	M	0005		STCTY-06075 TRACT- M 0005 IN SAN FRANCISCO CA	6698	10	1942	611	2227	474	714	1895	0	3	1	22	39	79	134	250	125	19	2	0	0	31.86
G0600750M0006	1940	California	06	San Francisco	075	M	0006		STCTY-06075 TRACT- M 0006 IN SAN FRANCISCO CA	10632	17	3002	999	3515	835	1247	3029	0	2	10	22	56	150	158	416	143	15	4	0	0	31.66
G0600750M0007	1940	California	06	San Francisco	075	M	0007		STCTY-06075 TRACT- M 0007 IN SAN FRANCISCO CA	6524	2	2052	616	2224	502	695	2024	0	2	1	16	25	49	90	191	163	61	13	1	1	35.97
G0600750M0008	1940	California	06	San Francisco	075	M	0008		STCTY-06075 TRACT- M 0008 IN SAN FRANCISCO CA	6942	0	2179	640	2379	433	700	2118	1	2	1	9	30	46	70	177	147	27	3	0	0	35.01
G0600750M0009	1940	California	06	San Francisco	075	M	0009		STCTY-06075 TRACT- M 0009 IN SAN FRANCISCO CA	6223	1	1912	545	2110	442	637	1931	0	1	2	8	11	25	36	166	164	42	3	0	0	38.30
G0600750M0010	1940	California	06	San Francisco	075	M	0010		STCTY-06075 TRACT- M 0010 IN SAN FRANCISCO CA	638	0	110	50	139	39	55	333	0	0	1	3	2	6	5	4	5	1	0	0	0	0.00
G0600750M0011	1940	California	06	San Francisco	075	M	0011		STCTY-06075 TRACT- M 0011 IN SAN FRANCISCO CA	4086	4	1213	297	1381	307	373	1221	0	0	1	28	38	55	77	143	46	6	2	0	0	29.44
G0600750N0001	1940	California	06	San Francisco	075	N	0001		STCTY-06075 TRACT- N 0001 IN SAN FRANCISCO CA	4549	2	1405	403	1900	466	547	1048	0	15	29	150	155	384	327	291	35	0	2	1	1	24.01
G0600750N0002	1940	California	06	San Francisco	075	N	0002		STCTY-06075 TRACT- N 0002 IN SAN FRANCISCO CA	5273	0	1633	827	1975	388	978	1353	0	1	5	50	86	271	304	588	218	49	8	2	1	30.77
G0600750N0003	1940	California	06	San Francisco	075	N	0003		STCTY-06075 TRACT- N 0003 IN SAN FRANCISCO CA	3692	2	993	465	1229	299	580	1017	1	1	14	48	56	131	230	427	108	17	2	1	0	30.37
G0600750N0004	1940	California	06	San Francisco	075	N	0004		STCTY-06075 TRACT- N 0004 IN SAN FRANCISCO CA	4288	2	1338	479	1473	285	536	1346	0	0	1	8	31	97	149	241	102	25	18	8	2	31.78
G0600750N0005	1940	California	06	San Francisco	075	N	0005		STCTY-06075 TRACT- N 0005 IN SAN FRANCISCO CA	6654	0	1917	749	2150	478	859	2031	0	0	2	18	54	142	259	490	132	27	2	1	0	31.31
G0600750N0006	1940	California	06	San Francisco	075	N	0006		STCTY-06075 TRACT- N 0006 IN SAN FRANCISCO CA	5922	3	1685	751	1925	432	858	1795	0	1	2	26	78	160	295	516	171	32	12	1	0	31.15
G0600750N0007	1940	California	06	San Francisco	075	N	0007		STCTY-06075 TRACT- N 0007 IN SAN FRANCISCO CA	6047	0	1756	746	2007	490	914	1826	0	2	6	63	58	153	310	769	285	64	14	1	0	33.02
G0600750N0008	1940	California	06	San Francisco	075	N	0008		STCTY-06075 TRACT- N 0008 IN SAN FRANCISCO CA	5375	1	1528	580	1942	490	770	1531	1	9	34	199	315	312	364	436	88	23	7	6	2	24.88
G0600750N0009	1940	California	06	San Francisco	075	N	0009		STCTY-06075 TRACT- N 0009 IN SAN FRANCISCO CA	4403	0	1276	481	1609	373	631	1253	0	2	14	104	103	195	266	476	108	19	4	2	0	28.80
G0600750N0010	1940	California	06	San Francisco	075	N	0010		STCTY-06075 TRACT- N 0010 IN SAN FRANCISCO CA	4988	2	1346	589	1518	468	663	1551	0	1	2	37	79	166	264	435	163	44	13	2	1	30.75
G0600750N0011	1940	California	06	San Francisco	075	N	0011		STCTY-06075 TRACT- N 0011 IN SAN FRANCISCO CA	4858	0	1353	544	1568	390	632	1488	0	0	3	14	38	80	164	397	137	19	6	0	0	32.77
G0600750N0012	1940	California	06	San Francisco	075	N	0012		STCTY-06075 TRACT- N 0012 IN SAN FRANCISCO CA	6837	3	1913	710	2148	498	850	2091	0	1	0	15	57	161	248	533	169	31	4	0	0	31.89
G0600750N0013	1940	California	06	San Francisco	075	N	0013		STCTY-06075 TRACT- N 0013 IN SAN FRANCISCO CA	1395	21	387	121	443	128	144	428	0	1	1	5	13	21	26	35	6	1	0	0	0	27.10
G0600750N0014	1940	California	06	San Francisco	075	N	0014		STCTY-06075 TRACT- N 0014 IN SAN FRANCISCO CA	6151	13	1695	743	1926	474	868	1826	1	0	5	22	68	145	245	487	176	27	0	0	1	31.60
G0600750N0015	1940	California	06	San Francisco	075	N	0015		STCTY-06075 TRACT- N 0015 IN SAN FRANCISCO CA	5912	11	1673	506	1956	464	606	1761	0	0	1	9	44	117	164	296	97	5	3	0	0	30.61
G0600750O0001	1940	California	06	San Francisco	075	O	0001		STCTY-06075 TRACT- O 0001 IN SAN FRANCISCO CA	7986	21	1744	1005	1919	1880	1114	2378	1	0	2	9	24	53	123	536	398	94	33	9	2	37.52
G0600750O0002	1940	California	06	San Francisco	075	O	0002		STCTY-06075 TRACT- O 0002 IN SAN FRANCISCO CA	6968	5	2064	893	2265	510	996	2191	0	0	0	9	11	60	110	502	442	167	43	4	0	39.14
G0600750O0003	1940	California	06	San Francisco	075	O	0003		STCTY-06075 TRACT- O 0003 IN SAN FRANCISCO CA	9253	11	2912	1072	3087	639	1157	2937	1	0	0	1	9	18	30	110	145	166	124	39	8	50.19
G0600750O0004	1940	California	06	San Francisco	075	O	0004		STCTY-06075 TRACT- O 0004 IN SAN FRANCISCO CA	7848	12	2350	1040	2445	507	1086	2576	0	0	0	2	5	4	6	35	60	83	140	65	15	60.84
G0600750O0005	1940	California	06	San Francisco	075	O	0005		STCTY-06075 TRACT- O 0005 IN SAN FRANCISCO CA	6980	0	2169	613	2343	497	683	2167	0	0	0	7	9	37	63	185	177	40	22	1	0	37.85
G0600750O0006	1940	California	06	San Francisco	075	O	0006		STCTY-06075 TRACT- O 0006 IN SAN FRANCISCO CA	3329	1	960	326	1022	272	361	1144	0	0	0	0	0	0	1	6	14	41	68	21	7	63.25
G0600750O0007	1940	California	06	San Francisco	075	O	0007		STCTY-06075 TRACT- O 0007 IN SAN FRANCISCO CA	6078	10	1719	664	1783	543	700	2068	0	0	0	0	1	0	0	2	4	19	55	76	26	77.95
G0600750O0008	1940	California	06	San Francisco	075	O	0008		STCTY-06075 TRACT- O 0008 IN SAN FRANCISCO CA	4600	5	1322	349	1488	372	408	1433	0	0	2	13	21	43	75	118	71	20	9	2	0	32.30
G0600750O0009	1940	California	06	San Francisco	075	O	0009		STCTY-06075 TRACT- O 0009 IN SAN FRANCISCO CA	5329	7	1580	463	1744	405	547	1670	0	0	0	9	29	45	79	210	157	28	6	1	0	35.21
G0600750P0001	1940	California	06	San Francisco	075	P	0001		STCTY-06075 TRACT- P 0001 IN SAN FRANCISCO CA	10534	4	3320	1214	3523	681	1330	3310	1	1	0	2	10	14	26	137	232	241	134	13	1	48.77
G0600750P0002	1940	California	06	San Francisco	075	P	0002		STCTY-06075 TRACT- P 0002 IN SAN FRANCISCO CA	8171	1	2724	936	2856	389	992	2475	0	0	0	1	3	6	10	45	126	149	72	8	0	50.78
G0600750P0003	1940	California	06	San Francisco	075	P	0003		STCTY-06075 TRACT- P 0003 IN SAN FRANCISCO CA	6505	2	2014	707	2106	481	750	2035	0	0	1	4	1	4	10	40	92	81	38	13	4	48.63
G0600750Q0001	1940	California	06	San Francisco	075	Q	0001		STCTY-06075 TRACT- Q 0001 IN SAN FRANCISCO CA	6259	3	1942	592	2115	413	660	1952	0	1	1	22	50	79	94	204	163	85	24	3	1	35.21
G0600750R0001	1940	California	06	San Francisco	075	R	0001		STCTY-06075 TRACT- R 0001 IN SAN FRANCISCO CA	176	0	153	2	153	2	2	13	0	0	0	0	0	0	0	2	0	0	0	0	0	0.00
G0600750S0001	1940	California	06	San Francisco	075	S	0001		STCTY-06075 TRACT- S 0001 IN SAN FRANCISCO CA	1169	19	939	28	1007	128	29	5	0	0	0	0	0	0	0	0	0	0	0	0	0	0.00
G08003100001	1940	Colorado	08	Denver	031		0001		STCTY-08031 TRACT- 0001 IN DENVER CO	6966	2	1841	587	2035	579	642	2205	0	1	2	25	58	105	152	296	148	21	3	1	0	31.63
G08003100002	1940	Colorado	08	Denver	031		0002		STCTY-08031 TRACT- 0002 IN DENVER CO	2909	0	754	182	840	270	204	962	0	1	0	15	27	42	36	76	70	15	0	1	0	32.20
G08003100003	1940	Colorado	08	Denver	031		0003		STCTY-08031 TRACT- 0003 IN DENVER CO	14309	10	3779	1294	4142	1300	1449	4596	0	4	5	49	131	221	286	648	341	89	18	0	0	32.59
G08003100004	1940	Colorado	08	Denver	031		0004		STCTY-08031 TRACT- 0004 IN DENVER CO	9701	1	2509	973	2827	968	1098	3208	0	0	4	27	130	175	180	406	262	64	8	1	1	32.28
G08003100005	1940	Colorado	08	Denver	031		0005		STCTY-08031 TRACT- 0005 IN DENVER CO	3464	2	893	346	982	269	374	1025	0	3	2	8	32	36	60	97	56	29	3	1	0	31.82
G08003100006	1940	Colorado	08	Denver	031		0006		STCTY-08031 TRACT- 0006 IN DENVER CO	6857	0	1493	536	1887	660	663	2126	23	8	31	157	253	290	272	304	72	10	3	1	0	23.64
G08003100007	1940	Colorado	08	Denver	031		0007		STCTY-08031 TRACT- 0007 IN DENVER CO	4294	10	1106	523	1226	388	568	1256	0	1	3	21	36	36	56	132	103	44	24	1	0	35.22
G08003100008	1940	Colorado	08	Denver	031		0008		STCTY-08031 TRACT- 0008 IN DENVER CO	3672	30	665	207	950	373	269	996	38	7	21	79	124	89	64	100	31	7	1	1	0	20.17
G08003100009	1940	Colorado	08	Denver	031		0009		STCTY-08031 TRACT- 0009 IN DENVER CO	4752	36	977	277	1325	408	351	1358	1	9	17	47	104	89	67	89	9	0	0	0	0	21.63
G08003100010	1940	Colorado	08	Denver	031		0010		STCTY-08031 TRACT- 0010 IN DENVER CO	4790	11	1055	279	1365	369	381	1360	2	14	27	89	62	104	89	76	11	0	0	0	0	21.57
G08003100011	1940	Colorado	08	Denver	031		0011		STCTY-08031 TRACT- 0011 IN DENVER CO	11785	1	2556	875	3445	1018	1130	3398	25	48	45	245	338	385	290	293	62	9	4	0	0	21.72
G08003100012	1940	Colorado	08	Denver	031		0012		STCTY-08031 TRACT- 0012 IN DENVER CO	4613	50	572	234	1209	538	364	1183	46	80	161	260	216	127	67	41	4	1	0	2	0	13.64
G08003100013	1940	Colorado	08	Denver	031		0013		STCTY-08031 TRACT- 0013 IN DENVER CO	1947	4	406	82	536	149	113	575	1	1	9	32	46	52	30	36	7	2	2	0	0	21.42
G08003100014	1940	Colorado	08	Denver	031		0014		STCTY-08031 TRACT- 0014 IN DENVER CO	3612	33	847	207	1075	272	246	1087	1	2	7	38	90	98	55	101	29	2	1	0	0	23.28
G08003100015	1940	Colorado	08	Denver	031		0015		STCTY-08031 TRACT- 0015 IN DENVER CO	4605	27	1062	411	1352	406	484	1188	3	7	44	113	115	91	60	28	3	0	0	0	0	17.33
G08003100016	1940	Colorado	08	Denver	031		0016		STCTY-08031 TRACT- 0016 IN DENVER CO	4626	185	603	165	1251	725	253	1120	47	91	177	257	162	124	47	37	6	2	0	0	0	12.61
G08003100017	1940	Colorado	08	Denver	031		0017		STCTY-08031 TRACT- 0017 IN DENVER CO	11752	36	3932	1671	5661	1862	2024	1808	103	129	157	563	417	314	160	245	65	19	14	5	2	16.23
G08003100018	1940	Colorado	08	Denver	031		0018		STCTY-08031 TRACT- 0018 IN DENVER CO	4067	32	742	264	1014	790	365	1134	3	8	31	82	188	207	190	155	16	3	0	0	0	22.63
G08003100019	1940	Colorado	08	Denver	031		0019		STCTY-08031 TRACT- 0019 IN DENVER CO	7816	13	1515	484	2149	678	643	2332	2	11	31	166	301	453	343	203	30	4	0	3	0	22.40
G08003100020	1940	Colorado	08	Denver	031		0020		STCTY-08031 TRACT- 0020 IN DENVER CO	5660	7	1395	697	1805	459	897	1616	0	19	90	336	453	367	271	235	70	28	7	3	0	20.07
G08003100021	1940	Colorado	08	Denver	031		0021		STCTY-08031 TRACT- 0021 IN DENVER CO	7378	5	1832	782	2188	722	881	2333	1	5	31	134	240	328	369	373	109	11	5	5	0	25.40
G08003100022	1940	Colorado	08	Denver	031		0022		STCTY-08031 TRACT- 0022 IN DENVER CO	6289	104	758	286	1474	674	416	1648	7	26	131	385	451	190	102	32	5	2	0	0	0	15.79
G08003100023	1940	Colorado	08	Denver	031		0023		STCTY-08031 TRACT- 0023 IN DENVER CO	7889	3728	1771	856	2223	737	1038	2289	0	4	4	59	205	338	388	474	74	11	4	0	0	26.70
G08003100024	1940	Colorado	08	Denver	031		0024		STCTY-08031 TRACT- 0024 IN DENVER CO	10273	2692	1714	784	2699	1025	1118	2851	12	42	127	618	731	552	279	186	49	5	4	0	1	17.95
G08003100025	1940	Colorado	08	Denver	031		0025		STCTY-08031 TRACT- 0025 IN DENVER CO	3459	48	760	356	1154	385	469	921	8	23	128	349	233	194	125	165	23	3	2	0	0	17.04
G08003100026	1940	Colorado	08	Denver	031		0026		STCTY-08031 TRACT- 0026 IN DENVER CO	12458	48	3363	3314	3884	930	3690	3160	3	16	71	340	523	546	581	1375	544	140	68	42	15	29.88
G08003100027	1940	Colorado	08	Denver	031		0027		STCTY-08031 TRACT- 0027 IN DENVER CO	17365	37	4984	4037	5468	1136	4335	5024	6	22	61	246	343	462	634	1514	1175	558	305	86	32	35.76
G08003100028	1940	Colorado	08	Denver	031		0028		STCTY-08031 TRACT- 0028 IN DENVER CO	11743	8	3234	1497	3551	947	1666	3820	1	1	12	84	228	273	312	733	485	226	65	19	27	33.89
G08003100029	1940	Colorado	08	Denver	031		0029		STCTY-08031 TRACT- 0029 IN DENVER CO	12311	4	3405	1270	3703	1028	1394	3975	0	2	11	67	139	177	225	572	411	148	27	5	0	34.24
G08003100030	1940	Colorado	08	Denver	031		0030		STCTY-08031 TRACT- 0030 IN DENVER CO	13820	34	3712	1176	4065	1070	1306	4328	1	3	4	42	73	126	209	462	365	94	23	0	0	34.76
G08003100031	1940	Colorado	08	Denver	031		0031		STCTY-08031 TRACT- 0031 IN DENVER CO	11529	164	2981	2062	3349	994	2216	3530	8	25	29	132	179	259	336	778	555	235	77	33	6	34.10
G08003100032	1940	Colorado	08	Denver	031		0032		STCTY-08031 TRACT- 0032 IN DENVER CO	8372	80	2256	1320	2373	713	1385	2828	0	1	7	25	27	49	76	234	275	243	171	147	65	48.26
G08003100033	1940	Colorado	08	Denver	031		0033		STCTY-08031 TRACT- 0033 IN DENVER CO	3942	24	981	538	1024	356	559	1347	0	0	0	1	2	0	2	5	20	83	92	40	10	61.86
G08003100034	1940	Colorado	08	Denver	031		0034		STCTY-08031 TRACT- 0034 IN DENVER CO	8847	11	2421	798	2552	795	849	3099	0	0	1	10	15	21	43	88	166	188	108	18	0	48.60
G08003100035	1940	Colorado	08	Denver	031		0035		STCTY-08031 TRACT- 0035 IN DENVER CO	4687	14	1047	248	1423	353	310	1308	2	8	23	117	156	137	90	55	7	2	0	0	0	19.26
G08003100036	1940	Colorado	08	Denver	031		0036		STCTY-08031 TRACT- 0036 IN DENVER CO	12482	86	3097	1028	3710	964	1189	3777	9	8	37	140	337	357	241	346	261	106	19	2	0	25.40
G08003100037	1940	Colorado	08	Denver	031		0037		STCTY-08031 TRACT- 0037 IN DENVER CO	11745	1	3068	1842	3327	1030	1994	3806	0	1	8	42	79	115	140	314	470	400	259	50	7	44.68
G08003100038	1940	Colorado	08	Denver	031		0038		STCTY-08031 TRACT- 0038 IN DENVER CO	3511	112	899	298	1027	259	344	1075	1	2	5	26	35	43	54	100	64	32	21	17	1	32.95
G08003100039	1940	Colorado	08	Denver	031		0039		STCTY-08031 TRACT- 0039 IN DENVER CO	3254	13	824	304	885	332	320	1044	0	0	2	6	18	12	18	36	28	22	22	4	3	37.69
G08003100040	1940	Colorado	08	Denver	031		0040		STCTY-08031 TRACT- 0040 IN DENVER CO	2582	1	676	277	757	213	305	810	0	4	6	12	23	32	19	72	70	34	27	3	3	37.35
G08003100041	1940	Colorado	08	Denver	031		0041		STCTY-08031 TRACT- 0041 IN DENVER CO	2493	15	684	184	722	223	197	836	0	1	2	5	10	5	2	11	32	49	73	15	4	56.95
G08003100042	1940	Colorado	08	Denver	031		0042		STCTY-08031 TRACT- 0042 IN DENVER CO	11301	54	2995	1223	3074	952	1255	3856	0	0	2	2	6	16	16	69	156	208	261	132	31	58.27
G08003100043	1940	Colorado	08	Denver	031		0043		STCTY-08031 TRACT- 0043 IN DENVER CO	8065	48	2182	1117	2246	598	1143	2568	0	0	3	13	24	24	21	52	66	129	165	102	25	57.95
G08003100044	1940	Colorado	08	Denver	031		0044		STCTY-08031 TRACT- 0044 IN DENVER CO	4420	15	2201	250	2276	310	266	893	0	0	0	0	0	0	0	0	0	0	0	0	0	0.00
G09000300001	1940	Connecticut	09	Hartford	003		0001		STCTY-09003 TRACT- 0001 IN HARTFORD CT	4036	20	1104	494	1260	316	567	1094	0	0	0	2	1	5	25	261	275	98	30	1	0	41.50
G09000300002	1940	Connecticut	09	Hartford	003		0002		STCTY-09003 TRACT- 0002 IN HARTFORD CT	2585	0	762	427	841	184	462	743	0	0	0	1	9	18	47	198	169	55	6	0	0	38.41
G09000300003	1940	Connecticut	09	Hartford	003		0003		STCTY-09003 TRACT- 0003 IN HARTFORD CT	8106	3	2098	1735	2493	556	1889	1959	4	1	17	72	149	156	158	671	451	109	20	4	8	34.76
G09000300004	1940	Connecticut	09	Hartford	003		0004		STCTY-09003 TRACT- 0004 IN HARTFORD CT	2105	1	637	380	677	128	403	541	0	0	1	1	3	50	47	197	201	33	9	0	2	38.13
G09000300005	1940	Connecticut	09	Hartford	003		0005		STCTY-09003 TRACT- 0005 IN HARTFORD CT	4048	1	1090	554	1423	325	654	871	0	2	3	65	205	262	180	292	69	14	1	10	3	24.94
G09000300006	1940	Connecticut	09	Hartford	003		0006		STCTY-09003 TRACT- 0006 IN HARTFORD CT	3148	15	647	277	1002	273	388	694	5	1	5	33	98	152	254	182	18	2	0	0	0	26.09
G09000300007	1940	Connecticut	09	Hartford	003		0007		STCTY-09003 TRACT- 0007 IN HARTFORD CT	4323	810	803	316	1254	459	460	1026	0	0	2	60	220	267	220	170	17	1	1	0	1	23.20
G09000300008	1940	Connecticut	09	Hartford	003		0008		STCTY-09003 TRACT- 0008 IN HARTFORD CT	1627	669	356	151	489	123	200	421	0	0	0	1	7	24	81	197	45	0	0	0	0	32.77
G09000300009	1940	Connecticut	09	Hartford	003		0009		STCTY-09003 TRACT- 0009 IN HARTFORD CT	3967	2986	765	411	1088	288	552	911	1	0	0	26	38	89	177	319	57	6	0	1	0	30.32
G09000300010	1940	Connecticut	09	Hartford	003		0010		STCTY-09003 TRACT- 0010 IN HARTFORD CT	3387	182	918	326	1039	199	386	876	0	0	0	2	11	28	46	217	212	71	25	6	0	39.74
G09000300011	1940	Connecticut	09	Hartford	003		0011		STCTY-09003 TRACT- 0011 IN HARTFORD CT	6771	689	1735	588	2023	576	664	1906	1	0	0	3	19	42	151	805	381	54	7	2	0	35.92
G09000300012	1940	Connecticut	09	Hartford	003		0012		STCTY-09003 TRACT- 0012 IN HARTFORD CT	4053	10	1169	571	1254	292	612	1234	0	0	0	1	2	4	7	189	386	266	96	4	0	46.61
G09000300013	1940	Connecticut	09	Hartford	003		0013		STCTY-09003 TRACT- 0013 IN HARTFORD CT	5310	123	1382	690	1503	657	747	1468	0	1	0	6	8	20	48	170	257	281	81	9	0	46.80
G09000300014	1940	Connecticut	09	Hartford	003		0014		STCTY-09003 TRACT- 0014 IN HARTFORD CT	2601	61	907	321	1130	276	381	492	0	2	19	69	91	87	94	108	48	11	8	2	4	24.69
G09000300015	1940	Connecticut	09	Hartford	003		0015		STCTY-09003 TRACT- 0015 IN HARTFORD CT	3481	499	882	407	1089	284	507	888	0	0	0	3	12	52	150	331	110	18	1	0	0	33.17
G09000300016	1940	Connecticut	09	Hartford	003		0016		STCTY-09003 TRACT- 0016 IN HARTFORD CT	6248	723	1484	677	1816	680	803	1621	0	0	0	1	35	90	180	515	409	55	15	3	0	36.21
G09000300017	1940	Connecticut	09	Hartford	003		0017		STCTY-09003 TRACT- 0017 IN HARTFORD CT	1719	0	559	333	612	131	361	408	0	0	0	2	6	28	33	168	119	35	12	3	0	37.48
G09000300018	1940	Connecticut	09	Hartford	003		0018		STCTY-09003 TRACT- 0018 IN HARTFORD CT	2317	0	756	370	883	235	423	508	0	0	0	34	37	74	64	119	94	22	4	8	10	31.52
G09000300019	1940	Connecticut	09	Hartford	003		0019		STCTY-09003 TRACT- 0019 IN HARTFORD CT	2834	9	1004	507	1191	282	562	593	0	0	8	26	56	82	78	101	218	67	23	3	4	37.72
G09000300020	1940	Connecticut	09	Hartford	003		0020		STCTY-09003 TRACT- 0020 IN HARTFORD CT	4155	20	1212	481	1305	269	517	1188	0	0	0	0	1	4	10	93	223	171	82	17	0	48.13
G09000300021	1940	Connecticut	09	Hartford	003		0021		STCTY-09003 TRACT- 0021 IN HARTFORD CT	7052	86	1993	848	2243	467	983	1896	0	0	1	2	2	20	65	480	521	221	19	2	1	41.36
G09000300022	1940	Connecticut	09	Hartford	003		0022		STCTY-09003 TRACT- 0022 IN HARTFORD CT	2322	5	647	278	756	159	319	605	0	0	0	9	5	7	19	143	180	80	30	1	0	42.50
G09000300023	1940	Connecticut	09	Hartford	003		0023		STCTY-09003 TRACT- 0023 IN HARTFORD CT	5486	0	1667	713	1762	346	779	1632	0	0	0	0	2	9	7	120	325	403	204	31	2	51.70
G09000300024	1940	Connecticut	09	Hartford	003		0024		STCTY-09003 TRACT- 0024 IN HARTFORD CT	5545	5	1702	873	1851	303	959	1513	0	1	0	1	12	29	48	394	553	222	47	8	3	42.65
G09000300025	1940	Connecticut	09	Hartford	003		0025		STCTY-09003 TRACT- 0025 IN HARTFORD CT	5965	18	1666	843	1933	413	978	1371	0	0	1	7	32	113	304	580	164	91	13	1	1	32.89
G09000300026	1940	Connecticut	09	Hartford	003		0026		STCTY-09003 TRACT- 0026 IN HARTFORD CT	4364	0	1333	545	1513	250	624	1017	0	0	0	18	19	28	60	604	230	25	4	3	0	35.63
G09000300027	1940	Connecticut	09	Hartford	003		0027		STCTY-09003 TRACT- 0027 IN HARTFORD CT	4462	0	1356	658	1525	316	745	1044	0	0	0	4	9	24	112	447	183	23	1	0	1	35.16
G09000300028	1940	Connecticut	09	Hartford	003		0028		STCTY-09003 TRACT- 0028 IN HARTFORD CT	5001	5	1471	1183	1570	284	1242	1337	0	0	2	11	34	70	62	253	369	203	145	65	21	44.53
G09000300029	1940	Connecticut	09	Hartford	003		0029		STCTY-09003 TRACT- 0029 IN HARTFORD CT	1739	2	496	411	534	115	423	379	0	0	0	11	23	55	67	63	46	10	10	13	7	29.24
G09000300030	1940	Connecticut	09	Hartford	003		0030		STCTY-09003 TRACT- 0030 IN HARTFORD CT	2145	2	568	669	604	118	710	596	2	8	5	9	4	10	9	59	208	197	56	20	8	48.71
G09000300031	1940	Connecticut	09	Hartford	003		0031		STCTY-09003 TRACT- 0031 IN HARTFORD CT	3670	3	949	1077	1045	216	1130	907	0	0	1	4	10	7	10	89	274	213	83	14	1	47.97
G09000300032	1940	Connecticut	09	Hartford	003		0032		STCTY-09003 TRACT- 0032 IN HARTFORD CT	2238	25	634	345	693	184	393	628	0	0	0	0	2	3	3	70	156	88	40	3	1	46.23
G09000300033	1940	Connecticut	09	Hartford	003		0033		STCTY-09003 TRACT- 0033 IN HARTFORD CT	636	7	149	181	152	69	183	187	0	0	0	0	0	0	0	3	4	3	1	0	4	0.00
G09000300034	1940	Connecticut	09	Hartford	003		0034		STCTY-09003 TRACT- 0034 IN HARTFORD CT	4515	44	1312	644	1436	323	709	1228	0	0	0	2	3	4	21	195	351	287	71	9	0	46.52
G09000300035	1940	Connecticut	09	Hartford	003		0035		STCTY-09003 TRACT- 0035 IN HARTFORD CT	6791	16	1883	856	1988	524	910	2072	0	0	0	0	1	1	5	30	157	284	253	64	3	56.72
G09000300036	1940	Connecticut	09	Hartford	003		0036		STCTY-09003 TRACT- 0036 IN HARTFORD CT	2232	0	747	242	822	137	276	631	0	0	0	1	3	10	62	251	163	49	7	0	0	37.35
G09000300037	1940	Connecticut	09	Hartford	003		0037		STCTY-09003 TRACT- 0037 IN HARTFORD CT	5157	16	1431	1083	1486	333	1134	1718	0	0	1	6	2	5	12	193	442	253	168	59	17	47.64
G09000300038	1940	Connecticut	09	Hartford	003		0038		STCTY-09003 TRACT- 0038 IN HARTFORD CT	3989	4	1168	473	1302	283	520	1019	0	0	1	4	4	24	59	379	246	29	3	1	0	36.97
G09000300039	1940	Connecticut	09	Hartford	003		0039		STCTY-09003 TRACT- 0039 IN HARTFORD CT	4599	28	1300	819	1365	353	856	1406	0	0	0	0	1	11	25	201	292	97	114	64	15	45.39
G09000300040	1940	Connecticut	09	Hartford	003		0040		STCTY-09003 TRACT- 0040 IN HARTFORD CT	7523	3	2248	887	2348	532	936	2230	0	0	1	0	3	4	8	138	306	364	248	30	1	52.01
G09000300041	1940	Connecticut	09	Hartford	003		0041		STCTY-09003 TRACT- 0041 IN HARTFORD CT	4015	0	1222	441	1328	241	491	1051	0	0	0	0	2	21	37	307	311	50	3	1	0	39.47
G0900030C0001	1940	Connecticut	09	Hartford	003	C	0001		STCTY-09003 TRACT- C 0001 IN HARTFORD CT ADJ AREA	3160	1	950	281	1032	189	312	938	0	0	1	1	3	2	14	79	96	78	46	2	0	45.85
G0900030C0002	1940	Connecticut	09	Hartford	003	C	0002		STCTY-09003 TRACT- C 0002 IN HARTFORD CT ADJ AREA	4553	14	1319	443	1345	356	455	1510	0	0	0	0	0	0	4	15	10	23	26	95	106	90.68
G0900030C0003	1940	Connecticut	09	Hartford	003	C	0003		STCTY-09003 TRACT- C 0003 IN HARTFORD CT ADJ AREA	5992	1	1898	750	2028	323	793	1713	0	1	0	0	1	5	10	103	207	228	124	36	0	50.84
G0900030C0004	1940	Connecticut	09	Hartford	003	C	0004		STCTY-09003 TRACT- C 0004 IN HARTFORD CT ADJ AREA	7213	18	2171	948	2278	518	1006	2332	0	0	0	1	1	1	13	99	193	221	264	136	24	57.12
G0900030C0005	1940	Connecticut	09	Hartford	003	C	0005		STCTY-09003 TRACT- C 0005 IN HARTFORD CT ADJ AREA	7108	51	1960	1075	2009	499	1101	2323	0	0	4	0	4	3	3	17	31	55	252	274	119	75.59
G0900030C0006	1940	Connecticut	09	Hartford	003	C	0006		STCTY-09003 TRACT- C 0006 IN HARTFORD CT ADJ AREA	5750	66	1478	870	1494	568	880	1781	0	0	0	0	2	2	4	4	22	56	79	89	44	71.08
G0900030C0007	1940	Connecticut	09	Hartford	003	C	0007		STCTY-09003 TRACT- C 0007 IN HARTFORD CT ADJ AREA	4309	126	1160	379	1298	486	422	1156	0	0	2	7	9	18	22	61	79	28	17	11	7	40.96
G0900030C0008	1940	Connecticut	09	Hartford	003	C	0008		STCTY-09003 TRACT- C 0008 IN HARTFORD CT ADJ AREA	6860	90	1932	580	2061	602	644	1923	0	0	0	5	16	27	49	136	178	132	50	19	2	43.66
G0900030C0009	1940	Connecticut	09	Hartford	003	C	0009		STCTY-09003 TRACT- C 0009 IN HARTFORD CT ADJ AREA	3208	120	971	282	1092	259	333	883	0	4	4	34	48	48	38	31	28	20	7	0	0	23.57
G0900030C0010	1940	Connecticut	09	Hartford	003	C	0010		STCTY-09003 TRACT- C 0010 IN HARTFORD CT ADJ AREA	3391	9	1052	312	1119	230	330	998	0	0	1	9	10	15	22	116	132	61	16	2	0	40.94
G0900030C0011	1940	Connecticut	09	Hartford	003	C	0011		STCTY-09003 TRACT- C 0011 IN HARTFORD CT ADJ AREA	6406	59	1852	665	2006	474	713	1826	0	0	1	5	15	41	102	328	307	101	19	6	0	38.60
G0900030C0012	1940	Connecticut	09	Hartford	003	C	0012		STCTY-09003 TRACT- C 0012 IN HARTFORD CT ADJ AREA	4750	10	1368	482	1564	339	571	1333	0	0	1	2	10	52	64	187	165	125	53	16	0	40.80
G0900030C0013	1940	Connecticut	09	Hartford	003	C	0013		STCTY-09003 TRACT- C 0013 IN HARTFORD CT ADJ AREA	4068	8	1400	418	1460	295	441	1088	0	1	2	6	26	11	23	142	183	84	17	2	0	41.55
G0900030C0014	1940	Connecticut	09	Hartford	003	C	0014		STCTY-09003 TRACT- C 0014 IN HARTFORD CT ADJ AREA	3923	118	943	379	979	967	400	968	0	0	0	1	2	5	9	57	97	68	57	36	3	49.14
G0900030C0015	1940	Connecticut	09	Hartford	003	C	0015		STCTY-09003 TRACT- C 0015 IN HARTFORD CT ADJ AREA	5721	28	1704	530	1782	422	565	1827	0	0	0	0	4	7	7	31	49	55	74	58	4	57.95
G0900030C0016	1940	Connecticut	09	Hartford	003	C	0016		STCTY-09003 TRACT- C 0016 IN HARTFORD CT ADJ AREA	5449	21	1592	551	1679	486	575	1496	0	0	0	7	19	38	38	75	77	53	37	8	0	39.37
G09000900001	1940	Connecticut	09	New Haven	009		0001		STCTY-09009 TRACT- 0001 IN NEW HAVEN CT	1949	5	735	408	862	200	447	376	0	0	1	12	32	58	58	123	133	43	13	12	9	36.49
G09000900002	1940	Connecticut	09	New Haven	009		0002		STCTY-09009 TRACT- 0002 IN NEW HAVEN CT	3973	325	1107	759	1329	308	844	973	0	2	2	43	73	130	137	223	193	76	34	11	3	32.93
G09000900003	1940	Connecticut	09	New Haven	009		0003		STCTY-09009 TRACT- 0003 IN NEW HAVEN CT	5513	67	1411	945	1637	440	1033	1483	0	0	1	3	11	60	94	303	293	165	68	8	0	40.56
G09000900004	1940	Connecticut	09	New Haven	009		0004		STCTY-09009 TRACT- 0004 IN NEW HAVEN CT	5776	63	1445	705	1780	498	794	1604	0	1	3	24	66	168	264	397	106	24	1	0	0	29.53
G09000900005	1940	Connecticut	09	New Haven	009		0005		STCTY-09009 TRACT- 0005 IN NEW HAVEN CT	3936	260	950	556	1309	343	649	959	0	1	11	103	196	205	131	135	61	7	2	0	0	22.30
G09000900006	1940	Connecticut	09	New Haven	009		0006		STCTY-09009 TRACT- 0006 IN NEW HAVEN CT	7037	5	1673	765	2115	540	901	1831	0	0	1	36	84	223	411	487	62	7	0	0	0	28.29
G09000900007	1940	Connecticut	09	New Haven	009		0007		STCTY-09009 TRACT- 0007 IN NEW HAVEN CT	7170	17	1807	824	2320	586	970	1757	0	1	6	50	190	372	356	315	76	14	6	3	2	25.57
G09000900008	1940	Connecticut	09	New Haven	009		0008		STCTY-09009 TRACT- 0008 IN NEW HAVEN CT	5049	3	1351	585	1613	331	668	1339	0	0	0	11	54	160	225	353	91	10	6	0	0	29.64
G09000900009	1940	Connecticut	09	New Haven	009		0009		STCTY-09009 TRACT- 0009 IN NEW HAVEN CT	4213	8	1200	507	1366	302	565	1188	0	0	0	2	15	30	135	346	199	62	5	2	0	35.74
G09000900010	1940	Connecticut	09	New Haven	009		0010		STCTY-09009 TRACT- 0010 IN NEW HAVEN CT	4720	43	1081	575	1463	436	665	1013	0	0	12	48	159	296	200	154	14	2	1	1	1	23.30
G09000900011	1940	Connecticut	09	New Haven	009		0011		STCTY-09009 TRACT- 0011 IN NEW HAVEN CT	6251	64	1343	807	1948	567	969	1344	0	2	11	55	252	349	233	196	43	8	5	0	0	23.18
G09000900012	1940	Connecticut	09	New Haven	009		0012		STCTY-09009 TRACT- 0012 IN NEW HAVEN CT	8380	207	1804	922	2565	705	1121	2006	0	1	14	137	417	525	322	205	21	3	1	0	0	21.92
G09000900013	1940	Connecticut	09	New Haven	009		0013		STCTY-09009 TRACT- 0013 IN NEW HAVEN CT	4055	13	1078	838	1261	336	906	1130	1	0	2	25	52	89	90	206	190	121	57	31	12	38.19
G09000900014	1940	Connecticut	09	New Haven	009		0014		STCTY-09009 TRACT- 0014 IN NEW HAVEN CT	4016	2	1091	603	1248	289	657	1167	0	0	0	7	20	74	167	266	181	69	31	15	0	35.03
G09000900015	1940	Connecticut	09	New Haven	009		0015		STCTY-09009 TRACT- 0015 IN NEW HAVEN CT	3642	36	949	640	1015	290	667	1211	0	0	0	0	1	9	31	83	68	80	146	138	73	63.87
G09000900016	1940	Connecticut	09	New Haven	009		0016		STCTY-09009 TRACT- 0016 IN NEW HAVEN CT	5789	77	1688	698	1903	363	780	1580	0	0	2	5	23	115	231	468	184	16	0	2	0	32.64
G09000900017	1940	Connecticut	09	New Haven	009		0017		STCTY-09009 TRACT- 0017 IN NEW HAVEN CT	5865	165	1666	684	1919	389	778	1602	0	2	0	4	24	131	295	512	185	32	14	1	0	32.31
G09000900018	1940	Connecticut	09	New Haven	009		0018		STCTY-09009 TRACT- 0018 IN NEW HAVEN CT	3407	63	820	582	874	317	610	992	0	0	0	0	0	13	29	102	96	60	26	51	48	46.64
G09000900019	1940	Connecticut	09	New Haven	009		0019		STCTY-09009 TRACT- 0019 IN NEW HAVEN CT	5075	3334	1088	660	1484	430	776	1210	0	1	2	31	110	266	300	285	50	8	2	0	0	26.46
G09000900020	1940	Connecticut	09	New Haven	009		0020		STCTY-09009 TRACT- 0020 IN NEW HAVEN CT	2494	287	610	463	726	217	511	676	0	0	5	13	47	78	97	129	79	65	15	4	16	32.14
G09000900021	1940	Connecticut	09	New Haven	009		0021		STCTY-09009 TRACT- 0021 IN NEW HAVEN CT	3175	164	867	742	1000	244	822	871	0	0	2	15	31	84	114	291	233	154	73	25	10	38.78
G09000900022	1940	Connecticut	09	New Haven	009		0022		STCTY-09009 TRACT- 0022 IN NEW HAVEN CT	4348	791	1041	589	1290	568	695	1156	0	0	0	2	31	59	114	276	253	117	31	10	0	38.21
G09000900023	1940	Connecticut	09	New Haven	009		0023		STCTY-09009 TRACT- 0023 IN NEW HAVEN CT	5027	36	1371	848	1487	399	931	1613	0	0	0	0	2	9	36	132	285	284	161	35	6	49.89
G09000900024	1940	Connecticut	09	New Haven	009		0024		STCTY-09009 TRACT- 0024 IN NEW HAVEN CT	4952	23	1383	795	1490	379	843	1521	0	0	0	3	0	7	24	106	199	268	133	73	11	52.22
G09000900025	1940	Connecticut	09	New Haven	009		0025		STCTY-09009 TRACT- 0025 IN NEW HAVEN CT	7889	69	2012	963	2525	569	1098	1966	0	1	2	25	117	262	353	446	123	14	5	1	0	28.29
G09000900026	1940	Connecticut	09	New Haven	009		0026		STCTY-09009 TRACT- 0026 IN NEW HAVEN CT	3657	3	1004	433	1144	264	499	1104	0	3	0	18	24	89	105	241	157	18	3	0	0	33.23
G09000900027	1940	Connecticut	09	New Haven	009		0027		STCTY-09009 TRACT- 0027 IN NEW HAVEN CT	5968	30	1414	688	1842	446	808	1503	0	0	2	23	146	239	234	322	71	9	0	0	0	26.91
G09000900028	1940	Connecticut	09	New Haven	009		0028		STCTY-09009 TRACT- 0028 IN NEW HAVEN CT	5852	4	1675	630	1932	397	728	1604	0	1	0	19	52	145	276	443	127	15	1	0	0	30.55
G09000900029	1940	Connecticut	09	New Haven	009		0029		STCTY-09009 TRACT- 0029 IN NEW HAVEN CT	4848	12	1283	503	1426	567	573	1369	1	0	3	13	24	46	55	221	233	135	60	10	0	41.11
G09000900030	1940	Connecticut	09	New Haven	009		0030		STCTY-09009 TRACT- 0030 IN NEW HAVEN CT	4985	24	1385	580	1446	464	616	1706	0	2	1	1	1	2	5	25	65	137	140	91	31	60.73
G09000900031	1940	Connecticut	09	New Haven	009		0031		STCTY-09009 TRACT- 0031 IN NEW HAVEN CT	3682	5	992	352	1146	291	419	1061	1	0	2	7	36	58	81	156	91	28	8	1	0	32.67
G09000900032	1940	Connecticut	09	New Haven	009		0032		STCTY-09009 TRACT- 0032 IN NEW HAVEN CT	5340	27	1459	550	1700	336	655	1432	0	0	0	10	28	96	134	262	133	34	17	3	0	32.95
G09000900033	1940	Connecticut	09	New Haven	009		0033		STCTY-09009 TRACT- 0033 IN NEW HAVEN CT	2572	3	744	239	808	188	268	760	0	0	2	0	8	7	25	52	81	76	40	7	1	46.35
G11000100001	1940	District Of Columbia	11	District Of Columbia	001		0001		STCTY-11001 TRACT- 0001 IN WASHINGTON DC	8278	2316	2127	1540	2392	609	1683	2180	0	0	6	35	70	104	127	274	365	252	200	101	85	44.80
G11000100002	1940	District Of Columbia	11	District Of Columbia	001		0002		STCTY-11001 TRACT- 0002 IN WASHINGTON DC	6680	899	1841	965	2099	486	1054	1677	0	0	6	35	70	104	127	274	365	252	200	101	85	44.80
G11000100003	1940	District Of Columbia	11	District Of Columbia	001		0003		STCTY-11001 TRACT- 0003 IN WASHINGTON DC	6117	40	1731	1015	1860	410	1085	1710	0	0	0	1	0	2	2	34	100	232	203	199	21	61.42
G11000100004	1940	District Of Columbia	11	District Of Columbia	001		0004		STCTY-11001 TRACT- 0004 IN WASHINGTON DC	1490	111	399	302	406	165	304	436	0	0	0	0	4	1	3	0	4	2	1	5	35	0.00
G11000100005	1940	District Of Columbia	11	District Of Columbia	001		0005		STCTY-11001 TRACT- 0005 IN WASHINGTON DC	7531	193	2182	1782	2267	518	1855	2328	0	0	1	10	1	1	12	76	209	254	405	313	283	67.59
G11000100006	1940	District Of Columbia	11	District Of Columbia	001		0006		STCTY-11001 TRACT- 0006 IN WASHINGTON DC	5509	200	1525	1119	1561	498	1145	1728	0	0	0	2	3	6	2	64	108	208	194	129	226	65.53
G11000100007	1940	District Of Columbia	11	District Of Columbia	001		0007		STCTY-11001 TRACT- 0007 IN WASHINGTON DC	4908	79	1600	906	1640	344	946	1503	0	0	0	0	2	2	13	26	157	225	302	513	287	76.28
G11000100008	1940	District Of Columbia	11	District Of Columbia	001		0008		STCTY-11001 TRACT- 0008 IN WASHINGTON DC	4552	179	1253	647	1299	377	676	1303	0	1	2	3	8	9	11	31	53	87	27	40	119	58.41
G11000100009	1940	District Of Columbia	11	District Of Columbia	001		0009		STCTY-11001 TRACT- 0009 IN WASHINGTON DC	3514	227	960	494	1010	249	513	1029	0	1	1	3	5	13	16	38	38	66	43	50	11	53.67
G11000100010	1940	District Of Columbia	11	District Of Columbia	001		0010		STCTY-11001 TRACT- 0010 IN WASHINGTON DC	6493	119	1882	1054	1941	414	1081	1756	0	0	0	0	2	2	6	9	54	96	119	89	32	63.97
G11000100011	1940	District Of Columbia	11	District Of Columbia	001		0011		STCTY-11001 TRACT- 0011 IN WASHINGTON DC	5423	332	1529	829	1608	504	874	1640	0	0	1	14	12	15	20	16	40	61	111	115	61	66.80
G11000100012	1940	District Of Columbia	11	District Of Columbia	001		0012		STCTY-11001 TRACT- 0012 IN WASHINGTON DC	4242	78	1218	685	1260	280	722	1301	0	0	0	3	3	1	4	12	86	149	160	142	109	66.67
G11000100013	1940	District Of Columbia	11	District Of Columbia	001		0013		STCTY-11001 TRACT- 0013 IN WASHINGTON DC	3298	135	970	628	993	212	656	1119	0	0	0	0	2	2	3	3	45	133	153	229	176	77.99
G11000100014	1940	District Of Columbia	11	District Of Columbia	001		0014		STCTY-11001 TRACT- 0014 IN WASHINGTON DC	5754	87	1625	830	1665	481	867	1759	0	0	0	0	0	1	1	5	21	31	48	119	192	95.93
G11000100015	1940	District Of Columbia	11	District Of Columbia	001		0015		STCTY-11001 TRACT- 0015 IN WASHINGTON DC	3921	113	1065	511	1092	279	524	1169	0	0	1	0	2	1	1	1	1	1	4	30	96	10.00
G11000100016	1940	District Of Columbia	11	District Of Columbia	001		0016		STCTY-11001 TRACT- 0016 IN WASHINGTON DC	3684	188	1059	642	1082	285	662	1089	0	0	0	3	0	0	0	3	47	65	23	19	24	55.50
G11000100017	1940	District Of Columbia	11	District Of Columbia	001		0017		STCTY-11001 TRACT- 0017 IN WASHINGTON DC	5251	199	1561	861	1625	367	918	1509	0	0	2	10	14	17	26	79	171	166	160	121	11	53.69
G11000100018	1940	District Of Columbia	11	District Of Columbia	001		0018		STCTY-11001 TRACT- 0018 IN WASHINGTON DC	5204	245	2038	1055	2092	219	1087	1129	0	0	0	2	5	7	15	33	144	347	243	58	41	56.46
G11000100019	1940	District Of Columbia	11	District Of Columbia	001		0019		STCTY-11001 TRACT- 0019 IN WASHINGTON DC	8648	20	2612	1251	2727	564	1332	2287	1	0	1	1	4	4	8	26	87	141	260	143	13	63.63
G11000100020	1940	District Of Columbia	11	District Of Columbia	001		0020		STCTY-11001 TRACT- 0020 IN WASHINGTON DC	7275	123	2258	1436	2373	563	1514	2059	1	1	0	1	1	4	9	33	154	265	216	104	65	57.92
G11000100021	1940	District Of Columbia	11	District Of Columbia	001		0021		STCTY-11001 TRACT- 0021 IN WASHINGTON DC	13278	97	4247	2199	4436	765	2354	3394	0	0	0	0	3	12	23	138	389	632	296	131	6	53.46
G11000100022	1940	District Of Columbia	11	District Of Columbia	001		0022		STCTY-11001 TRACT- 0022 IN WASHINGTON DC	9685	52	3010	1649	3138	585	1747	2519	0	0	0	1	3	7	17	57	278	489	258	173	4	55.24
G11000100023	1940	District Of Columbia	11	District Of Columbia	001		0023		STCTY-11001 TRACT- 0023 IN WASHINGTON DC	6007	103	1604	799	1704	1504	867	1282	0	0	0	3	2	4	17	64	106	126	116	56	0	53.55
G11000100024	1940	District Of Columbia	11	District Of Columbia	001		0024		STCTY-11001 TRACT- 0024 IN WASHINGTON DC	5394	19	1616	854	1739	452	924	1582	0	0	0	0	2	5	13	86	92	119	176	63	3	56.35
G11000100025	1940	District Of Columbia	11	District Of Columbia	001		0025		STCTY-11001 TRACT- 0025 IN WASHINGTON DC	9036	133	2862	1777	3008	588	1877	2486	0	0	0	3	6	11	34	120	345	409	287	160	13	53.78
G11000100026	1940	District Of Columbia	11	District Of Columbia	001		0026		STCTY-11001 TRACT- 0026 IN WASHINGTON DC	1952	51	590	322	606	186	329	562	0	0	0	0	0	0	0	0	0	1	0	6	44	0.00
G11000100027	1940	District Of Columbia	11	District Of Columbia	001		0027		STCTY-11001 TRACT- 0027 IN WASHINGTON DC	10341	171	3074	2580	3291	645	2729	2673	0	2	1	8	13	27	57	218	359	355	371	341	99	56.27
G11000100028	1940	District Of Columbia	11	District Of Columbia	001		0028		STCTY-11001 TRACT- 0028 IN WASHINGTON DC	7398	193	2258	1989	2450	392	2146	1718	0	1	2	20	38	33	92	244	642	592	335	134	20	49.58
G11000100029	1940	District Of Columbia	11	District Of Columbia	001		0029		STCTY-11001 TRACT- 0029 IN WASHINGTON DC	5580	253	1749	1075	1888	366	1182	1437	2	0	3	6	19	34	39	144	232	188	154	73	20	48.55
G11000100030	1940	District Of Columbia	11	District Of Columbia	001		0030		STCTY-11001 TRACT- 0030 IN WASHINGTON DC	4980	1990	1520	1226	1696	274	1359	1097	0	1	2	19	47	94	95	246	258	156	66	48	33	40.60
G11000100031	1940	District Of Columbia	11	District Of Columbia	001		0031		STCTY-11001 TRACT- 0031 IN WASHINGTON DC	5267	4533	1440	1080	1583	365	1192	1118	0	0	0	1	4	17	25	148	208	140	133	38	0	47.29
G11000100032	1940	District Of Columbia	11	District Of Columbia	001		0032		STCTY-11001 TRACT- 0032 IN WASHINGTON DC	7859	1604	2358	1131	2571	559	1243	2026	0	0	2	5	16	27	58	217	313	200	204	46	2	46.53
G11000100033	1940	District Of Columbia	11	District Of Columbia	001		0033		STCTY-11001 TRACT- 0033 IN WASHINGTON DC	9487	3996	2845	1673	3140	730	1867	2427	0	0	0	3	14	24	66	202	250	239	261	92	8	50.36
G11000100034	1940	District Of Columbia	11	District Of Columbia	001		0034		STCTY-11001 TRACT- 0034 IN WASHINGTON DC	6802	6700	1637	1370	1941	611	1575	1497	0	0	0	5	6	13	29	268	298	191	143	42	3	45.47
G11000100035	1940	District Of Columbia	11	District Of Columbia	001		0035		STCTY-11001 TRACT- 0035 IN WASHINGTON DC	4753	4428	1242	1025	1428	298	1130	975	1	2	3	10	26	58	50	142	134	96	114	19	2	42.22
G11000100036	1940	District Of Columbia	11	District Of Columbia	001		0036		STCTY-11001 TRACT- 0036 IN WASHINGTON DC	6138	1086	1921	1690	2121	307	1857	1348	0	0	3	12	28	67	98	319	431	320	251	75	20	46.11
G11000100037	1940	District Of Columbia	11	District Of Columbia	001		0037		STCTY-11001 TRACT- 0037 IN WASHINGTON DC	5585	530	1753	1421	1856	320	1503	1328	0	0	1	12	31	47	75	268	345	366	358	143	30	51.11
G11000100038	1940	District Of Columbia	11	District Of Columbia	001		0038		STCTY-11001 TRACT- 0038 IN WASHINGTON DC	5714	2341	1621	1364	1791	287	1495	1278	0	1	1	11	18	49	42	237	357	286	243	113	111	50.15
G11000100039	1940	District Of Columbia	11	District Of Columbia	001		0039		STCTY-11001 TRACT- 0039 IN WASHINGTON DC	5099	155	1453	1461	1549	289	1517	1360	0	0	2	25	10	17	27	119	376	439	428	261	64	56.52
G11000100040	1940	District Of Columbia	11	District Of Columbia	001		0040		STCTY-11001 TRACT- 0040 IN WASHINGTON DC	8528	1520	2491	2507	2642	444	2646	2142	0	1	0	18	24	36	50	178	451	487	487	295	311	57.94
G11000100041	1940	District Of Columbia	11	District Of Columbia	001		0041		STCTY-11001 TRACT- 0041 IN WASHINGTON DC	4042	297	1001	1146	1031	300	1180	1272	0	0	0	5	3	4	13	65	123	174	159	198	244	69.59
G11000100042	1940	District Of Columbia	11	District Of Columbia	001		0042		STCTY-11001 TRACT- 0042 IN WASHINGTON DC	10785	6405	3236	3406	3550	546	3694	1876	0	0	4	14	37	63	150	544	700	482	279	144	99	45.87
G11000100043	1940	District Of Columbia	11	District Of Columbia	001		0043		STCTY-11001 TRACT- 0043 IN WASHINGTON DC	5751	3983	1678	1740	1863	295	1930	1144	0	0	0	4	18	30	56	219	271	364	214	153	20	51.60
G11000100044	1940	District Of Columbia	11	District Of Columbia	001		0044		STCTY-11001 TRACT- 0044 IN WASHINGTON DC	5594	5439	1507	1272	1815	325	1488	1054	0	1	1	16	53	68	86	210	177	117	86	23	7	38.90
G11000100045	1940	District Of Columbia	11	District Of Columbia	001		0045		STCTY-11001 TRACT- 0045 IN WASHINGTON DC	3639	3566	1028	804	1181	288	869	746	0	0	0	6	24	25	33	137	129	92	40	33	2	42.25
G11000100046	1940	District Of Columbia	11	District Of Columbia	001		0046		STCTY-11001 TRACT- 0046 IN WASHINGTON DC	8235	6503	2297	1355	2633	505	1567	1880	0	0	1	7	32	120	232	421	302	205	117	23	3	37.56
G11000100047	1940	District Of Columbia	11	District Of Columbia	001		0047		STCTY-11001 TRACT- 0047 IN WASHINGTON DC	11118	7844	2714	1709	3508	762	1974	2486	3	6	13	158	296	238	222	521	372	170	76	33	5	31.81
G11000100048	1940	District Of Columbia	11	District Of Columbia	001		0048		STCTY-11001 TRACT- 0048 IN WASHINGTON DC	12721	12303	3351	2428	4200	699	2899	2427	0	0	1	42	176	259	316	586	337	211	118	29	5	33.70
G11000100049	1940	District Of Columbia	11	District Of Columbia	001		0049		STCTY-11001 TRACT- 0049 IN WASHINGTON DC	12491	8624	3449	2257	4243	765	2660	2630	1	2	13	138	240	324	310	651	404	253	171	74	11	33.62
G11000100050	1940	District Of Columbia	11	District Of Columbia	001		0050		STCTY-11001 TRACT- 0050 IN WASHINGTON DC	10363	5580	3168	2399	3643	620	2737	2046	0	3	9	88	196	302	244	479	485	294	225	85	19	37.28
G11000100051	1940	District Of Columbia	11	District Of Columbia	001		0051		STCTY-11001 TRACT- 0051 IN WASHINGTON DC	3956	137	1458	1117	1675	216	1204	602	0	0	1	26	60	79	80	334	271	87	84	26	34	38.33
G11000100052	1940	District Of Columbia	11	District Of Columbia	001		0052		STCTY-11001 TRACT- 0052 IN WASHINGTON DC	9456	3202	2949	3120	3258	502	3358	1590	0	2	3	31	60	117	156	452	441	555	271	111	45	46.33
G11000100053	1940	District Of Columbia	11	District Of Columbia	001		0053		STCTY-11001 TRACT- 0053 IN WASHINGTON DC	10833	1296	3525	3894	3778	540	4106	1871	0	0	2	15	36	64	112	437	429	425	395	233	282	52.32
G11000100054	1940	District Of Columbia	11	District Of Columbia	001		0054		STCTY-11001 TRACT- 0054 IN WASHINGTON DC	10307	2408	3169	3747	3553	458	3982	1566	1	1	11	63	74	90	108	543	986	675	507	217	128	47.73
G11000100055	1940	District Of Columbia	11	District Of Columbia	001		0055		STCTY-11001 TRACT- 0055 IN WASHINGTON DC	8776	3546	2627	2274	2937	513	2518	1676	0	0	11	42	60	83	98	383	476	289	158	120	98	44.37
G11000100056	1940	District Of Columbia	11	District Of Columbia	001		0056		STCTY-11001 TRACT- 0056 IN WASHINGTON DC	6240	3918	1714	1044	2076	331	1246	1168	0	1	5	85	113	150	156	285	332	116	108	10	3	35.54
G11000100057	1940	District Of Columbia	11	District Of Columbia	001		0057		STCTY-11001 TRACT- 0057 IN WASHINGTON DC	11249	1717	3943	3537	4292	521	3750	1720	1	2	9	49	70	98	126	580	808	1024	376	130	38	48.42
G11000100058	1940	District Of Columbia	11	District Of Columbia	001		0058		STCTY-11001 TRACT- 0058 IN WASHINGTON DC	4927	118	1832	569	2431	493	671	842	1	0	5	76	177	133	143	240	148	54	41	33	31	29.75
G11000100059	1940	District Of Columbia	11	District Of Columbia	001		0059		STCTY-11001 TRACT- 0059 IN WASHINGTON DC	9013	3196	2501	1213	3508	641	1471	1857	2	0	33	242	387	335	250	292	242	98	45	18	5	24.13
G11000100060	1940	District Of Columbia	11	District Of Columbia	001		0060		STCTY-11001 TRACT- 0060 IN WASHINGTON DC	10106	9112	2107	1323	2993	669	1769	2222	1	8	25	307	487	352	363	467	181	72	19	5	1	23.99
G11000100061	1940	District Of Columbia	11	District Of Columbia	001		0061		STCTY-11001 TRACT- 0061 IN WASHINGTON DC	6632	1385	1602	623	2033	526	809	1595	1	4	11	103	108	178	163	350	209	82	28	10	3	31.13
G11000100062	1940	District Of Columbia	11	District Of Columbia	001		0062		STCTY-11001 TRACT- 0062 IN WASHINGTON DC	5169	1318	1506	499	1794	392	635	1222	0	5	16	46	84	124	133	261	152	69	51	17	3	32.28
G11000100063	1940	District Of Columbia	11	District Of Columbia	001		0063		STCTY-11001 TRACT- 0063 IN WASHINGTON DC	4808	2594	1191	468	1446	308	586	1086	1	0	2	39	86	141	150	239	188	34	3	1	1	30.48
G11000100064	1940	District Of Columbia	11	District Of Columbia	001		0064		STCTY-11001 TRACT- 0064 IN WASHINGTON DC	2634	2415	600	380	712	186	433	628	2	1	2	12	34	83	178	167	70	2	0	1	0	28.49
G11000100065	1940	District Of Columbia	11	District Of Columbia	001		0065		STCTY-11001 TRACT- 0065 IN WASHINGTON DC	7057	1684	1971	1166	2248	491	1304	1756	0	6	1	43	54	98	127	337	295	172	97	26	11	38.54
G11000100066	1940	District Of Columbia	11	District Of Columbia	001		0066		STCTY-11001 TRACT- 0066 IN WASHINGTON DC	4311	481	1329	685	1517	272	786	1072	0	0	3	8	31	68	94	296	176	121	80	27	7	38.00
G11000100067	1940	District Of Columbia	11	District Of Columbia	001		0067		STCTY-11001 TRACT- 0067 IN WASHINGTON DC	7028	1139	1965	892	2190	513	1010	1922	0	0	2	22	50	83	141	291	278	184	98	31	6	39.64
G11000100068	1940	District Of Columbia	11	District Of Columbia	001		0068		STCTY-11001 TRACT- 0068 IN WASHINGTON DC	8869	1361	2301	1274	2520	988	1401	2144	0	0	0	4	14	49	91	414	434	175	95	17	2	41.24
G11000100069	1940	District Of Columbia	11	District Of Columbia	001		0069		STCTY-11001 TRACT- 0069 IN WASHINGTON DC	5393	1060	1451	585	1657	404	702	1438	1	0	2	10	29	51	79	226	262	156	67	5	1	41.27
G11000100070	1940	District Of Columbia	11	District Of Columbia	001		0070		STCTY-11001 TRACT- 0070 IN WASHINGTON DC	6779	1315	1946	617	2257	518	747	1719	1	0	5	34	53	90	153	338	313	148	42	8	1	37.10
G11000100071	1940	District Of Columbia	11	District Of Columbia	001		0071		STCTY-11001 TRACT- 0071 IN WASHINGTON DC	4452	499	1181	381	1383	316	453	1212	0	0	0	6	34	62	127	249	175	89	27	4	1	35.85
G11000100072	1940	District Of Columbia	11	District Of Columbia	001		0072		STCTY-11001 TRACT- 0072 IN WASHINGTON DC	7183	5671	1804	699	2378	445	918	1466	2	4	25	77	178	215	216	336	159	27	3	2	3	27.34
G11000100073	1940	District Of Columbia	11	District Of Columbia	001		0073		STCTY-11001 TRACT- 0073 IN WASHINGTON DC	7379	768	2816	658	2943	866	704	1621	0	3	3	15	24	57	71	159	184	232	76	8	0	44.07
G11000100074	1940	District Of Columbia	11	District Of Columbia	001		0074		STCTY-11001 TRACT- 0074 IN WASHINGTON DC	3962	3521	804	513	1038	359	602	876	1	1	6	29	56	76	68	125	72	31	5	0	1	29.39
G11000100075	1940	District Of Columbia	11	District Of Columbia	001		0075		STCTY-11001 TRACT- 0075 IN WASHINGTON DC	5646	741	1651	758	1789	369	808	1443	0	0	2	17	30	34	44	147	393	218	96	9	0	45.12
G11000100076	1940	District Of Columbia	11	District Of Columbia	001		0076		STCTY-11001 TRACT- 0076 IN WASHINGTON DC	9853	22	3148	1313	3277	625	1392	2600	0	0	0	7	4	19	33	171	497	351	164	27	0	47.60
G11000100077	1940	District Of Columbia	11	District Of Columbia	001		0077		STCTY-11001 TRACT- 0077 IN WASHINGTON DC	5976	1818	1702	728	1894	335	849	1418	0	0	3	18	28	33	30	62	136	170	42	20	0	46.63
G11000100078	1940	District Of Columbia	11	District Of Columbia	001		0078		STCTY-11001 TRACT- 0078 IN WASHINGTON DC	12379	9777	2850	1469	3540	880	1967	2714	0	1	6	18	49	98	143	336	201	137	63	4	2	35.87
G11000100079	1940	District Of Columbia	11	District Of Columbia	001		0079		STCTY-11001 TRACT- 0079 IN WASHINGTON DC	8865	3446	2590	1221	2881	501	1427	2037	0	0	2	2	22	51	85	247	685	191	33	9	0	43.22
G11000100080	1940	District Of Columbia	11	District Of Columbia	001		0080		STCTY-11001 TRACT- 0080 IN WASHINGTON DC	11533	2137	3200	1453	3603	854	1682	2965	0	1	0	10	28	64	132	470	600	295	125	24	5	42.37
G11000100081	1940	District Of Columbia	11	District Of Columbia	001		0081		STCTY-11001 TRACT- 0081 IN WASHINGTON DC	5021	308	1490	739	1675	329	831	1395	0	0	3	12	29	51	94	244	267	165	76	32	4	41.58
G11000100082	1940	District Of Columbia	11	District Of Columbia	001		0082		STCTY-11001 TRACT- 0082 IN WASHINGTON DC	6903	651	2114	1198	2380	442	1344	1728	1	1	7	31	75	125	135	316	319	248	154	80	34	41.76
G11000100083	1940	District Of Columbia	11	District Of Columbia	001		0083		STCTY-11001 TRACT- 0083 IN WASHINGTON DC	10753	2266	2966	1431	3400	889	1629	2797	2	2	5	43	115	162	202	468	449	339	224	42	4	40.16
G11000100084	1940	District Of Columbia	11	District Of Columbia	001		0084		STCTY-11001 TRACT- 0084 IN WASHINGTON DC	8326	2749	2276	1104	2677	591	1312	2045	1	2	2	14	59	100	158	358	365	261	109	22	2	40.39
G11000100085	1940	District Of Columbia	11	District Of Columbia	001		0085		STCTY-11001 TRACT- 0085 IN WASHINGTON DC	8196	2736	2184	993	2576	661	1226	2021	0	1	3	15	51	100	113	279	261	197	114	25	2	40.21
G11000100086	1940	District Of Columbia	11	District Of Columbia	001		0086		STCTY-11001 TRACT- 0086 IN WASHINGTON DC	5261	3719	1246	701	1659	312	869	1116	1	0	0	12	66	138	159	297	134	101	36	10	1	32.92
G11000100087	1940	District Of Columbia	11	District Of Columbia	001		0087		STCTY-11001 TRACT- 0087 IN WASHINGTON DC	6978	236	2092	1012	2283	478	1114	1784	0	0	3	2	6	16	39	197	356	342	167	24	4	48.35
G11000100088	1940	District Of Columbia	11	District Of Columbia	001		0088		STCTY-11001 TRACT- 0088 IN WASHINGTON DC	12533	2260	3753	1620	4058	751	1791	3131	0	2	10	36	43	83	111	363	1378	347	130	15	0	43.93
G11000100089	1940	District Of Columbia	11	District Of Columbia	001		0089		STCTY-11001 TRACT- 0089 IN WASHINGTON DC	3944	1206	1203	411	1270	193	456	1040	0	0	0	1	19	156	96	49	256	108	58	0	0	41.47
G11000100090	1940	District Of Columbia	11	District Of Columbia	001		0090		STCTY-11001 TRACT- 0090 IN WASHINGTON DC	2333	126	653	231	692	459	277	507	0	40	0	60	20	80	160	440	290	290	520	90	0	46.22
G11000100091	1940	District Of Columbia	11	District Of Columbia	001		0091		STCTY-11001 TRACT- 0091 IN WASHINGTON DC	5861	32	1750	896	1856	386	971	1579	0	0	0	3	6	15	16	74	344	184	197	47	2	49.09
G11000100092	1940	District Of Columbia	11	District Of Columbia	001		0092		STCTY-11001 TRACT- 0092 IN WASHINGTON DC	7032	34	2117	1302	2263	736	1384	1539	0	0	0	1	2	10	17	71	294	446	225	37	1	53.02
G11000100093	1940	District Of Columbia	11	District Of Columbia	001		0093		STCTY-11001 TRACT- 0093 IN WASHINGTON DC	7758	754	2196	1167	2342	626	1260	2091	0	1	0	2	6	18	31	126	216	162	187	78	2	50.40
G11000100094	1940	District Of Columbia	11	District Of Columbia	001		0094		STCTY-11001 TRACT- 0094 IN WASHINGTON DC	5619	8	1687	800	1766	404	840	1519	0	0	0	1	5	5	16	53	72	49	90	68	8	55.93
G11000100095	1940	District Of Columbia	11	District Of Columbia	001		0095		STCTY-11001 TRACT- 0095 IN WASHINGTON DC	7764	110	2202	1154	2313	1092	1212	1835	4	4	0	2	12	16	15	34	243	287	84	84	6	51.78
G11000100096	1940	District Of Columbia	11	District Of Columbia	001		0096		STCTY-11001 TRACT- 0096 IN WASHINGTON DC	6644	1887	70	74	70	4195	74	2287	5	42	3	8	8	1	2	0	0	0	0	0	0	0.00
G13002100001	1940	Georgia	13	Bibb	021		0001		STCTY-13021 TRACT- 0001 IN MACON GA	5632	5277	1233	1229	1564	277	1376	1152	17	136	491	500	142	26	16	6	18	19	5	2	1	9.96
G13002100002	1940	Georgia	13	Bibb	021		0002		STCTY-13021 TRACT- 0002 IN MACON GA	3899	1064	998	614	1120	262	683	1130	23	50	111	177	49	55	70	129	54	37	14	4	0	17.10
G13002100003	1940	Georgia	13	Bibb	021		0003		STCTY-13021 TRACT- 0003 IN MACON GA	5808	955	1436	753	1668	376	830	1650	18	42	131	270	132	74	78	164	113	25	5	1	0	16.98
G13002100004	1940	Georgia	13	Bibb	021		0004		STCTY-13021 TRACT- 0004 IN MACON GA	2030	501	500	255	610	129	320	522	3	16	51	83	61	57	33	52	8	0	0	0	0	16.88
G13002100005	1940	Georgia	13	Bibb	021		0005		STCTY-13021 TRACT- 0005 IN MACON GA	1829	1310	363	261	509	86	299	447	0	1	65	206	61	32	17	3	0	0	0	0	0	12.57
G13002100006	1940	Georgia	13	Bibb	021		0006		STCTY-13021 TRACT- 0006 IN MACON GA	4476	1304	973	753	1221	270	836	1166	18	60	166	216	175	114	84	109	38	6	2	0	0	15.47
G13002100007	1940	Georgia	13	Bibb	021		0007		STCTY-13021 TRACT- 0007 IN MACON GA	5162	793	1505	955	1769	332	1117	1309	65	119	148	236	165	174	155	191	130	38	14	9	10	19.32
G13002100008	1940	Georgia	13	Bibb	021		0008		STCTY-13021 TRACT- 0008 IN MACON GA	4813	1798	1267	852	1484	372	937	1217	27	65	241	268	161	114	93	97	65	39	19	13	3	14.55
G13002100009	1940	Georgia	13	Bibb	021		0009		STCTY-13021 TRACT- 0009 IN MACON GA	215	215	55	50	59	9	66	35	0	2	24	19	3	0	0	0	0	0	0	0	0	0.00
G13002100010	1940	Georgia	13	Bibb	021		0010		STCTY-13021 TRACT- 0010 IN MACON GA	3	0	1	1	1	1	1	0	0	0	0	0	0	0	0	0	0	0	0	0	0	0.00
G13002100011	1940	Georgia	13	Bibb	021		0011		STCTY-13021 TRACT- 0011 IN MACON GA	768	43	228	96	236	60	98	246	0	1	7	8	5	8	12	25	15	11	4	0	0	0.00
G13002100012	1940	Georgia	13	Bibb	021		0012		STCTY-13021 TRACT- 0012 IN MACON GA	1918	1642	396	274	544	104	353	427	6	32	120	168	54	6	3	0	0	0	0	0	0	10.59
G13002100013	1940	Georgia	13	Bibb	021		0013		STCTY-13021 TRACT- 0013 IN MACON GA	2401	1959	452	411	664	110	485	517	16	58	200	260	42	10	2	0	0	0	0	0	0	9.88
G13002100014	1940	Georgia	13	Bibb	021		0014		STCTY-13021 TRACT- 0014 IN MACON GA	6302	2890	1339	1143	1839	313	1378	1419	98	207	421	561	229	148	67	28	9	1	1	0	0	10.92
G13002100015	1940	Georgia	13	Bibb	021		0015		STCTY-13021 TRACT- 0015 IN MACON GA	6027	1835	1359	829	1720	326	939	1422	10	58	235	360	281	145	74	33	3	0	0	0	0	13.62
G13002100016	1940	Georgia	13	Bibb	021		0016		STCTY-13021 TRACT- 0016 IN MACON GA	3038	2871	577	353	822	231	469	764	14	77	227	86	10	4	3	0	0	0	0	0	0	8.08
G13002100017	1940	Georgia	13	Bibb	021		0017		STCTY-13021 TRACT- 0017 IN MACON GA	3544	1147	743	468	971	266	530	882	21	34	185	290	106	61	24	7	1	1	0	0	0	11.66
G1300210C0001	1940	Georgia	13	Bibb	021	C	0001		STCTY-13021 TRACT- C 0001 IN MACON GA ADJ AREA	3663	1247	854	334	995	253	373	1005	28	20	79	49	28	9	10	20	25	14	11	1	0	11.54
G1300210C0002	1940	Georgia	13	Bibb	021	C	0002		STCTY-13021 TRACT- C 0002 IN MACON GA ADJ AREA	1187	469	284	100	347	76	107	309	36	13	17	16	1	4	2	2	0	0	0	1	0	0.00
G1300210C0003	1940	Georgia	13	Bibb	021	C	0003		STCTY-13021 TRACT- C 0003 IN MACON GA ADJ AREA	5446	1171	1341	681	1513	352	755	1331	9	17	104	277	88	54	53	77	41	23	19	2	0	14.05
G1300210C0004	1940	Georgia	13	Bibb	021	C	0004		STCTY-13021 TRACT- C 0004 IN MACON GA ADJ AREA	4687	2151	1139	564	1335	396	672	1069	68	74	110	145	50	21	17	28	8	3	2	2	0	9.91
G1300210C0005	1940	Georgia	13	Bibb	021	C	0005		STCTY-13021 TRACT- C 0005 IN MACON GA ADJ AREA	2300	440	582	179	679	135	221	638	4	3	18	92	73	43	41	24	3	0	0	0	0	16.79
G1300210C0006	1940	Georgia	13	Bibb	021	C	0006		STCTY-13021 TRACT- C 0006 IN MACON GA ADJ AREA	4532	2504	895	485	1180	322	577	1161	38	67	82	345	82	39	30	10	0	1	0	0	0	11.82
G1300210C0007	1940	Georgia	13	Bibb	021	C	0007		STCTY-13021 TRACT- C 0007 IN MACON GA ADJ AREA	1751	862	379	105	458	107	121	469	0	2	1	3	0	0	0	0	0	0	0	0	0	0.00
G1300210C0008	1940	Georgia	13	Bibb	021	C	0008		STCTY-13021 TRACT- C 0008 IN MACON GA ADJ AREA	2352	1088	590	104	642	140	115	700	23	8	17	8	8	1	4	1	1	0	0	0	0	0.00
G13005100001	1940	Georgia	13	Chatham	051		0001		STCTY-13051 TRACT- 0001 IN SAVANNAH GA	1626	1600	389	200	472	63	256	418	9	33	176	203	11	6	1	2	0	0	0	0	0	0.00
G13005100002	1940	Georgia	13	Chatham	051		0002		STCTY-13051 TRACT- 0002 IN SAVANNAH GA	2153	1965	504	262	628	104	357	558	8	33	181	284	55	19	3	3	0	0	0	0	0	10.75
G13005100003	1940	Georgia	13	Chatham	051		0003		STCTY-13051 TRACT- 0003 IN SAVANNAH GA	2841	273	805	367	973	197	493	684	14	50	74	169	122	117	61	65	12	4	8	6	1	16.32
G13005100004	1940	Georgia	13	Chatham	051		0004		STCTY-13051 TRACT- 0004 IN SAVANNAH GA	2940	401	851	410	982	292	505	728	10	35	65	108	115	96	78	117	43	9	13	21	5	20.78
G13005100005	1940	Georgia	13	Chatham	051		0005		STCTY-13051 TRACT- 0005 IN SAVANNAH GA	4775	3425	940	560	1286	278	878	1141	31	162	344	482	178	68	39	36	5	0	1	0	0	10.91
G13005100006	1940	Georgia	13	Chatham	051		0006		STCTY-13051 TRACT- 0006 IN SAVANNAH GA	4640	3942	1082	389	1272	241	507	1256	24	31	341	430	104	47	5	4	1	0	0	0	0	10.63
G13005100007	1940	Georgia	13	Chatham	051		0007		STCTY-13051 TRACT- 0007 IN SAVANNAH GA	4568	4525	1021	643	1356	204	965	974	20	102	278	542	174	39	9	5	0	0	0	0	0	11.20
G13005100008	1940	Georgia	13	Chatham	051		0008		STCTY-13051 TRACT- 0008 IN SAVANNAH GA	3745	871	974	455	1266	214	584	1001	25	80	160	284	193	118	73	72	27	11	9	6	4	14.18
G13005100009	1940	Georgia	13	Chatham	051		0009		STCTY-13051 TRACT- 0009 IN SAVANNAH GA	2770	197	678	443	801	187	557	769	28	39	26	82	111	104	83	129	44	16	9	5	3	22.07
G13005100010	1940	Georgia	13	Chatham	051		0010		STCTY-13051 TRACT- 0010 IN SAVANNAH GA	3678	3360	786	747	1033	191	948	712	5	15	167	453	225	75	23	16	3	1	0	0	0	12.86
G13005100011	1940	Georgia	13	Chatham	051		0011		STCTY-13051 TRACT- 0011 IN SAVANNAH GA	3503	3162	784	534	972	183	663	781	1	13	189	385	190	54	14	5	0	0	0	0	0	12.39
G13005100012	1940	Georgia	13	Chatham	051		0012		STCTY-13051 TRACT- 0012 IN SAVANNAH GA	4049	4012	1024	692	1234	172	870	933	16	13	101	479	306	109	34	9	2	0	0	0	0	13.72
G13005100013	1940	Georgia	13	Chatham	051		0013		STCTY-13051 TRACT- 0013 IN SAVANNAH GA	4075	1374	1034	549	1268	223	725	1043	6	17	60	275	249	122	100	133	35	30	1	2	2	17.67
G13005100014	1940	Georgia	13	Chatham	051		0014		STCTY-13051 TRACT- 0014 IN SAVANNAH GA	0	0	0	0	0	0	0	0	0	0	0	0	0	0	0	0	0	0	0	0	0	0.00
G13005100015	1940	Georgia	13	Chatham	051		0015		STCTY-13051 TRACT- 0015 IN SAVANNAH GA	2572	234	671	408	754	147	487	733	4	6	27	64	110	105	81	128	52	29	4	1	2	24.05
G13005100016	1940	Georgia	13	Chatham	051		0016		STCTY-13051 TRACT- 0016 IN SAVANNAH GA	9	0	6	0	6	1	0	2	0	0	0	0	0	0	0	0	0	0	0	0	0	0.00
G13005100017	1940	Georgia	13	Chatham	051		0017		STCTY-13051 TRACT- 0017 IN SAVANNAH GA	3248	2911	714	498	883	178	576	775	4	8	68	298	232	115	30	9	3	1	0	0	0	14.63
G13005100018	1940	Georgia	13	Chatham	051		0018		STCTY-13051 TRACT- 0018 IN SAVANNAH GA	4062	1012	1003	437	1194	274	535	1120	2	11	73	247	214	135	101	125	19	7	3	0	0	17.67
G13005100019	1940	Georgia	13	Chatham	051		0019		STCTY-13051 TRACT- 0019 IN SAVANNAH GA	3900	210	980	438	1127	279	540	1126	3	14	38	129	200	198	133	119	35	18	6	0	0	21.08
G13005100020	1940	Georgia	13	Chatham	051		0020		STCTY-13051 TRACT- 0020 IN SAVANNAH GA	4138	2705	988	716	1116	257	813	1066	4	37	141	284	152	94	82	121	29	6	1	0	0	14.81
G13005100021	1940	Georgia	13	Chatham	051		0021		STCTY-13051 TRACT- 0021 IN SAVANNAH GA	3642	440	1037	376	1089	236	409	1098	0	3	11	49	30	47	84	212	170	39	6	0	0	34.29
G13005100022	1940	Georgia	13	Chatham	051		0022		STCTY-13051 TRACT- 0022 IN SAVANNAH GA	575	1	176	53	182	44	60	174	0	0	0	0	2	2	5	8	17	5	8	2	2	0.00
G13005100023	1940	Georgia	13	Chatham	051		0023		STCTY-13051 TRACT- 0023 IN SAVANNAH GA	3691	2605	927	545	1067	247	639	950	4	1	38	196	175	141	74	41	14	4	3	1	1	17.57
G13005100024	1940	Georgia	13	Chatham	051		0024		STCTY-13051 TRACT- 0024 IN SAVANNAH GA	3473	106	979	372	1060	238	415	1128	1	0	8	40	85	121	130	206	99	23	6	3	3	28.63
G13005100025	1940	Georgia	13	Chatham	051		0025		STCTY-13051 TRACT- 0025 IN SAVANNAH GA	2296	223	561	310	611	195	346	730	0	2	21	56	40	59	43	118	48	38	17	6	1	29.80
G13005100026	1940	Georgia	13	Chatham	051		0026		STCTY-13051 TRACT- 0026 IN SAVANNAH GA	2880	100	821	274	881	196	322	946	0	3	10	46	49	68	62	137	91	38	14	9	1	31.40
G13005100027	1940	Georgia	13	Chatham	051		0027		STCTY-13051 TRACT- 0027 IN SAVANNAH GA	3501	248	1043	361	1086	238	396	1104	0	2	9	15	22	21	29	157	210	68	18	7	0	40.64
G13005100028	1940	Georgia	13	Chatham	051		0028		STCTY-13051 TRACT- 0028 IN SAVANNAH GA	2946	1496	685	333	813	183	406	754	6	28	65	148	90	61	47	51	19	2	0	0	0	15.14
G13005100029	1940	Georgia	13	Chatham	051		0029		STCTY-13051 TRACT- 0029 IN SAVANNAH GA	3033	43	888	244	916	254	265	1091	3	1	1	1	1	5	3	19	34	59	74	30	3	57.81
G13005100030	1940	Georgia	13	Chatham	051		0030		STCTY-13051 TRACT- 0030 IN SAVANNAH GA	2187	9	634	146	648	166	150	771	0	0	0	0	0	0	2	11	53	99	72	9	1	55.31
G13005100031	1940	Georgia	13	Chatham	051		0031		STCTY-13051 TRACT- 0031 IN SAVANNAH GA	9	0	2	0	2	2	0	2	0	0	0	0	0	0	0	0	0	0	0	0	0	0.00
G13005100032	1940	Georgia	13	Chatham	051		0032		STCTY-13051 TRACT- 0032 IN SAVANNAH GA	1045	671	227	64	280	83	95	276	1	8	91	92	21	10	3	0	0	0	0	0	0	10.21
G13005100033	1940	Georgia	13	Chatham	051		0033		STCTY-13051 TRACT- 0033 IN SAVANNAH GA	530	526	117	34	152	32	51	140	2	6	21	55	6	1	1	0	0	0	0	0	0	0.00
G13005100034	1940	Georgia	13	Chatham	051		0034		STCTY-13051 TRACT- 0034 IN SAVANNAH GA	425	6	106	22	116	34	22	142	0	0	1	3	6	16	13	5	1	0	0	0	0	0.00
G13005100035	1940	Georgia	13	Chatham	051		0035		STCTY-13051 TRACT- 0035 IN SAVANNAH GA	406	234	85	40	110	32	46	110	15	10	18	9	6	2	1	0	0	0	0	0	0	0.00
G13005100036	1940	Georgia	13	Chatham	051		0036		STCTY-13051 TRACT- 0036 IN SAVANNAH GA	1215	350	328	115	347	65	131	332	5	8	15	6	7	13	19	25	4	1	0	0	0	23.54
G13005100037	1940	Georgia	13	Chatham	051		0037		STCTY-13051 TRACT- 0037 IN SAVANNAH GA	850	0	246	47	262	56	60	261	0	0	2	6	11	25	26	29	4	0	0	0	0	25.94
G1300510C0001	1940	Georgia	13	Chatham	051	C	0001		STCTY-13051 TRACT- C 0001 IN SAVANNAH GA ADJ AREA	644	61	164	26	184	84	28	209	5	6	4	29	20	10	12	8	1	2	1	0	0	0.00
G1300510C0002	1940	Georgia	13	Chatham	051	C	0002		STCTY-13051 TRACT- C 0002 IN SAVANNAH GA ADJ AREA	886	184	220	74	250	67	96	250	3	6	17	14	21	14	31	15	4	0	0	0	0	20.04
G1300510C0003	1940	Georgia	13	Chatham	051	C	0003		STCTY-13051 TRACT- C 0003 IN SAVANNAH GA ADJ AREA	5464	1840	1513	399	1649	645	441	1505	33	57	83	75	53	39	26	38	16	2	3	2	0	12.20
G1300510C0004	1940	Georgia	13	Chatham	051	C	0004		STCTY-13051 TRACT- C 0004 IN SAVANNAH GA ADJ AREA	4317	2315	751	288	1039	668	432	984	92	41	58	51	23	15	6	5	0	2	3	0	0	7.28
G1300510C0005	1940	Georgia	13	Chatham	051	C	0005		STCTY-13051 TRACT- C 0005 IN SAVANNAH GA ADJ AREA	2575	1540	501	79	650	206	142	760	46	60	42	41	21	15	3	9	3	2	0	0	0	7.57
G1300510C0006	1940	Georgia	13	Chatham	051	C	0006		STCTY-13051 TRACT- C 0006 IN SAVANNAH GA ADJ AREA	736	88	176	27	199	59	32	224	2	13	10	30	21	5	3	0	0	0	0	0	0	0.00
G1300510C0007	1940	Georgia	13	Chatham	051	C	0007		STCTY-13051 TRACT- C 0007 IN SAVANNAH GA ADJ AREA	7352	3618	1823	471	2135	503	614	2030	298	216	193	156	83	80	35	29	9	1	0	0	0	7.06
G1300630CC0001	1940	Georgia	13	Clayton	063	CC	0001		STCTY-13063 TRACT- CC 0001 IN ATLANTA GA ADJ AREA	338	0	86	24	99	15	28	107	0	1	2	7	13	11	0	0	0	0	0	0	0	0.00
G1300890D0001	1940	Georgia	13	DeKalb	089	D	0001		STCTY-13089 TRACT- D 0001 IN ATLANTA GA	1189	46	367	154	370	69	155	343	0	1	0	0	0	0	0	0	3	2	6	11	6	0.00
G1300890D0002	1940	Georgia	13	DeKalb	089	D	0002		STCTY-13089 TRACT- D 0002 IN ATLANTA GA	2081	136	681	409	707	124	420	617	5	18	10	18	4	2	6	23	112	72	32	22	14	46.91
G1300890D0003	1940	Georgia	13	DeKalb	089	D	0003		STCTY-13089 TRACT- D 0003 IN ATLANTA GA	3820	69	1133	528	1200	212	569	1164	0	5	2	24	34	61	67	111	63	64	38	13	0	33.82
G1300890D0004	1940	Georgia	13	DeKalb	089	D	0004		STCTY-13089 TRACT- D 0004 IN ATLANTA GA	4021	240	1150	661	1250	265	718	1138	3	10	7	37	73	92	90	182	131	59	10	2	0	31.48
G1300890D0005	1940	Georgia	13	DeKalb	089	D	0005		STCTY-13089 TRACT- D 0005 IN ATLANTA GA	3363	6	924	407	1034	203	477	903	1	4	8	27	81	99	84	116	33	10	1	0	0	25.21
G1300890D0006	1940	Georgia	13	DeKalb	089	D	0006		STCTY-13089 TRACT- D 0006 IN ATLANTA GA	2969	2109	671	598	829	150	674	591	4	21	69	225	144	58	42	40	11	0	0	0	0	14.23
G1300890D0007	1940	Georgia	13	DeKalb	089	D	0007		STCTY-13089 TRACT- D 0007 IN ATLANTA GA	2533	21	713	310	765	179	341	766	1	5	6	13	27	47	60	120	57	10	1	0	0	30.71
G1300890D0008	1940	Georgia	13	DeKalb	089	D	0008		STCTY-13089 TRACT- D 0008 IN ATLANTA GA	4601	75	1350	533	1452	271	564	1365	3	5	12	14	22	43	62	136	102	51	7	3	1	34.61
G1300890D0009	1940	Georgia	13	DeKalb	089	D	0009		STCTY-13089 TRACT- D 0009 IN ATLANTA GA	4417	42	1282	475	1382	235	555	1262	0	4	8	43	79	108	100	119	29	4	1	0	0	24.78
G1300890DC0001	1940	Georgia	13	DeKalb	089	DC	0001		STCTY-13089 TRACT- DC 0001 IN ATLANTA GA ADJ AREA	694	154	186	39	201	41	48	164	9	14	25	11	0	2	1	1	1	0	0	0	0	0.00
G1300890DC0002	1940	Georgia	13	DeKalb	089	DC	0002		STCTY-13089 TRACT- DC 0002 IN ATLANTA GA ADJ AREA	1081	222	290	86	336	37	92	289	2	10	63	53	30	11	5	8	1	0	0	0	0	11.06
G1300890DC0003	1940	Georgia	13	DeKalb	089	DC	0003		STCTY-13089 TRACT- DC 0003 IN ATLANTA GA ADJ AREA	3394	477	876	371	978	282	419	861	6	16	35	75	66	41	19	38	12	13	1	1	2	16.81
G1300890DC0004	1940	Georgia	13	DeKalb	089	DC	0004		STCTY-13089 TRACT- DC 0004 IN ATLANTA GA ADJ AREA	5867	602	1700	838	1761	451	878	1776	9	32	37	50	27	31	21	46	48	49	68	85	51	44.50
G1300890DC0005	1940	Georgia	13	DeKalb	089	DC	0005		STCTY-13089 TRACT- DC 0005 IN ATLANTA GA ADJ AREA	1848	290	470	219	542	95	274	379	11	17	45	117	25	5	3	1	3	4	3	1	0	11.40
G1300890DC0006	1940	Georgia	13	DeKalb	089	DC	0006		STCTY-13089 TRACT- DC 0006 IN ATLANTA GA ADJ AREA	569	60	180	61	185	47	63	197	0	1	3	9	2	5	3	6	4	1	2	6	1	0.00
G1300890DC0007	1940	Georgia	13	DeKalb	089	DC	0007		STCTY-13089 TRACT- DC 0007 IN ATLANTA GA ADJ AREA	5782	2728	1443	991	1655	318	1066	1402	2	17	34	224	225	155	67	90	50	31	11	4	0	18.46
G1300890DC0008	1940	Georgia	13	DeKalb	089	DC	0008		STCTY-13089 TRACT- DC 0008 IN ATLANTA GA ADJ AREA	4418	427	1245	615	1343	233	674	1261	10	22	44	79	36	36	38	104	125	111	49	17	0	36.28
G1300890DC0009	1940	Georgia	13	DeKalb	089	DC	0009		STCTY-13089 TRACT- DC 0009 IN ATLANTA GA ADJ AREA	4771	30	1325	636	1417	316	690	1446	1	2	5	11	22	50	60	174	135	75	20	1	0	36.80
G1300890DC0010	1940	Georgia	13	DeKalb	089	DC	0010		STCTY-13089 TRACT- DC 0010 IN ATLANTA GA ADJ AREA	1590	121	422	204	439	114	216	491	0	0	0	0	3	22	10	20	43	18	15	1	1	42.17
G1300890DC0011	1940	Georgia	13	DeKalb	089	DC	0011		STCTY-13089 TRACT- DC 0011 IN ATLANTA GA ADJ AREA	569	26	155	43	155	48	44	195	0	0	0	1	2	3	1	3	1	9	13	4	0	0.00
G1300890DC0012	1940	Georgia	13	DeKalb	089	DC	0012		STCTY-13089 TRACT- DC 0012 IN ATLANTA GA ADJ AREA	4146	1109	953	408	1129	380	484	953	16	42	98	143	69	43	11	18	7	1	0	0	0	11.88
G1300890DC0013	1940	Georgia	13	DeKalb	089	DC	0013		STCTY-13089 TRACT- DC 0013 IN ATLANTA GA ADJ AREA	156	13	31	15	38	13	20	33	0	0	0	2	2	1	0	3	0	0	0	0	0	0.00
G1300890DC0014	1940	Georgia	13	DeKalb	089	DC	0014		STCTY-13089 TRACT- DC 0014 IN ATLANTA GA ADJ AREA	1079	108	296	73	313	86	79	295	0	8	14	24	21	7	1	4	4	2	0	0	0	0.00
G1300890DC0015	1940	Georgia	13	DeKalb	089	DC	0015		STCTY-13089 TRACT- DC 0015 IN ATLANTA GA ADJ AREA	2386	580	562	115	645	299	129	591	11	18	46	56	27	7	3	1	0	0	0	0	0	10.35
G1300890DC0016	1940	Georgia	13	DeKalb	089	DC	0016		STCTY-13089 TRACT- DC 0016 IN ATLANTA GA ADJ AREA	1385	237	307	66	328	243	68	400	0	7	9	29	16	9	5	2	0	1	0	0	0	0.00
G1301210F0001	1940	Georgia	13	Fulton	121	F	0001		STCTY-13121 TRACT- F 0001 IN ATLANTA GA	4174	53	1262	577	1283	225	595	1328	18	1	0	1	3	7	4	25	76	119	84	42	2	54.21
G1301210F0002	1940	Georgia	13	Fulton	121	F	0002		STCTY-13121 TRACT- F 0002 IN ATLANTA GA	6098	91	1813	851	1849	374	879	1868	2	2	3	7	6	6	21	49	113	153	194	73	12	56.79
G1301210F0003	1940	Georgia	13	Fulton	121	F	0003		STCTY-13121 TRACT- F 0003 IN ATLANTA GA	108	4	39	19	40	0	19	33	0	0	0	1	0	0	1	11	13	20	1	0	0	0.00
G1301210F0004	1940	Georgia	13	Fulton	121	F	0004		STCTY-13121 TRACT- F 0004 IN ATLANTA GA	4059	225	1274	1092	1318	232	1154	1072	2	7	12	28	12	12	16	112	179	228	150	76	42	52.04
G1301210F0005	1940	Georgia	13	Fulton	121	F	0005		STCTY-13121 TRACT- F 0005 IN ATLANTA GA	3793	158	1179	676	1199	292	695	1159	4	4	15	20	15	12	11	61	117	94	154	85	30	55.03
G1301210F0006	1940	Georgia	13	Fulton	121	F	0006		STCTY-13121 TRACT- F 0006 IN ATLANTA GA	4027	301	1064	374	1220	211	430	1108	0	2	25	123	194	166	77	84	26	2	0	1	0	19.68
G1301210F0007	1940	Georgia	13	Fulton	121	F	0007		STCTY-13121 TRACT- F 0007 IN ATLANTA GA	2625	629	573	197	686	431	239	634	0	5	14	107	95	68	19	20	2	0	0	0	0	16.55
G1301210F0008	1940	Georgia	13	Fulton	121	F	0008		STCTY-13121 TRACT- F 0008 IN ATLANTA GA	5579	396	1267	616	1507	315	757	1271	7	29	67	230	249	111	35	9	0	0	0	0	0	15.21
G1301210F0009	1940	Georgia	13	Fulton	121	F	0009		STCTY-13121 TRACT- F 0009 IN ATLANTA GA	3485	615	798	291	1017	231	377	944	1	13	62	284	212	98	41	28	1	0	0	0	0	14.74
G1301210F0010	1940	Georgia	13	Fulton	121	F	0010		STCTY-13121 TRACT- F 0010 IN ATLANTA GA	3200	268	955	486	1080	222	568	865	7	44	53	74	62	71	34	103	76	31	32	14	7	24.01
G1301210F0011	1940	Georgia	13	Fulton	121	F	0011		STCTY-13121 TRACT- F 0011 IN ATLANTA GA	3520	236	1118	936	1200	158	991	854	2	30	30	19	6	19	36	271	243	116	58	26	9	40.30
G1301210F0012	1940	Georgia	13	Fulton	121	F	0012		STCTY-13121 TRACT- F 0012 IN ATLANTA GA	6558	412	2059	1747	2186	441	1859	1641	9	48	37	42	24	24	62	235	383	208	162	46	28	44.02
G1301210F0013	1940	Georgia	13	Fulton	121	F	0013		STCTY-13121 TRACT- F 0013 IN ATLANTA GA	6688	283	2182	1342	2328	424	1464	1671	4	16	26	33	39	56	108	403	442	166	81	11	8	39.76
G1301210F0014	1940	Georgia	13	Fulton	121	F	0014		STCTY-13121 TRACT- F 0014 IN ATLANTA GA	2622	51	897	503	941	150	526	713	0	2	3	2	9	10	16	94	156	74	52	29	2	45.17
G1301210F0015	1940	Georgia	13	Fulton	121	F	0015		STCTY-13121 TRACT- F 0015 IN ATLANTA GA	6955	202	2187	1558	2278	405	1630	1895	1	15	8	17	8	25	53	318	422	230	155	74	29	45.01
G1301210F0016	1940	Georgia	13	Fulton	121	F	0016		STCTY-13121 TRACT- F 0016 IN ATLANTA GA	3577	95	1034	647	1115	236	693	1019	2	13	7	19	27	46	76	221	151	71	34	5	1	36.13
G1301210F0017	1940	Georgia	13	Fulton	121	F	0017		STCTY-13121 TRACT- F 0017 IN ATLANTA GA	6160	750	1772	1092	1957	295	1215	1598	2	12	83	118	104	178	251	534	196	50	9	0	0	29.88
G1301210F0018	1940	Georgia	13	Fulton	121	F	0018		STCTY-13121 TRACT- F 0018 IN ATLANTA GA	9909	8214	2323	2251	2853	509	2578	2006	14	50	281	1043	590	291	198	193	56	26	2	0	1	14.43
G1301210F0019	1940	Georgia	13	Fulton	121	F	0019		STCTY-13121 TRACT- F 0019 IN ATLANTA GA	4178	976	1202	894	1454	241	1064	841	7	50	112	214	129	128	92	119	41	13	4	2	5	17.41
G1301210F0020	1940	Georgia	13	Fulton	121	F	0020		STCTY-13121 TRACT- F 0020 IN ATLANTA GA	1929	68	497	160	521	75	178	620	0	0	2	6	8	11	1	4	2	0	1	0	0	0.00
G1301210F0021	1940	Georgia	13	Fulton	121	F	0021		STCTY-13121 TRACT- F 0021 IN ATLANTA GA	3109	306	702	304	942	237	435	742	11	67	117	260	193	96	34	38	10	5	1	2	1	13.78
G1301210F0022	1940	Georgia	13	Fulton	121	F	0022		STCTY-13121 TRACT- F 0022 IN ATLANTA GA	3422	2887	681	547	878	190	646	812	15	37	118	337	197	58	18	5	0	0	0	1	0	12.81
G1301210F0023	1940	Georgia	13	Fulton	121	F	0023		STCTY-13121 TRACT- F 0023 IN ATLANTA GA	3350	2168	809	496	965	195	591	801	2	8	23	126	217	135	54	22	3	0	0	0	0	17.63
G1301210F0024	1940	Georgia	13	Fulton	121	F	0024		STCTY-13121 TRACT- F 0024 IN ATLANTA GA	2721	2721	683	520	771	188	650	608	2	3	14	67	77	57	54	42	8	1	0	0	0	19.47
G1301210F0025	1940	Georgia	13	Fulton	121	F	0025		STCTY-13121 TRACT- F 0025 IN ATLANTA GA	4883	4843	1079	939	1332	259	1132	1072	5	17	56	268	267	142	61	41	9	3	0	0	0	16.16
G1301210F0026	1940	Georgia	13	Fulton	121	F	0026		STCTY-13121 TRACT- F 0026 IN ATLANTA GA	6758	6604	1361	1214	1851	324	1586	1387	25	103	395	709	348	120	42	8	2	0	0	1	1	12.00
G1301210F0027	1940	Georgia	13	Fulton	121	F	0027		STCTY-13121 TRACT- F 0027 IN ATLANTA GA	1960	396	851	426	955	204	460	309	0	0	22	11	5	3	1	6	5	1	3	2	0	0.00
G1301210F0028	1940	Georgia	13	Fulton	121	F	0028		STCTY-13121 TRACT- F 0028 IN ATLANTA GA	9767	9712	2482	2428	3010	502	2762	1856	7	92	407	855	651	401	134	82	12	8	1	1	0	14.29
G1301210F0029	1940	Georgia	13	Fulton	121	F	0029		STCTY-13121 TRACT- F 0029 IN ATLANTA GA	5430	5139	1157	1190	1446	316	1402	1094	9	30	74	327	306	165	131	67	10	1	0	0	0	16.46
G1301210F0030	1940	Georgia	13	Fulton	121	F	0030		STCTY-13121 TRACT- F 0030 IN ATLANTA GA	5133	346	1422	768	1585	332	873	1413	6	13	34	82	116	166	153	291	98	40	11	5	0	27.46
G1301210F0031	1940	Georgia	13	Fulton	121	F	0031		STCTY-13121 TRACT- F 0031 IN ATLANTA GA	2733	222	706	259	814	188	333	713	0	15	22	81	99	91	65	81	21	0	0	0	0	20.63
G1301210F0032	1940	Georgia	13	Fulton	121	F	0032		STCTY-13121 TRACT- F 0032 IN ATLANTA GA	4522	626	971	488	1213	262	565	1002	4	18	194	381	259	94	24	5	2	0	1	0	1	13.12
G1301210F0033	1940	Georgia	13	Fulton	121	F	0033		STCTY-13121 TRACT- F 0033 IN ATLANTA GA	4968	4685	926	971	1140	555	1116	1186	15	63	241	443	241	93	34	19	1	0	0	0	0	12.39
G1301210F0034	1940	Georgia	13	Fulton	121	F	0034		STCTY-13121 TRACT- F 0034 IN ATLANTA GA	878	422	166	116	224	63	138	222	2	10	50	113	49	12	1	0	0	0	0	0	0	12.00
G1301210F0035	1940	Georgia	13	Fulton	121	F	0035		STCTY-13121 TRACT- F 0035 IN ATLANTA GA	1675	380	501	175	592	388	231	311	15	30	50	53	29	22	19	28	13	2	2	0	0	12.94
G1301210F0036	1940	Georgia	13	Fulton	121	F	0036		STCTY-13121 TRACT- F 0036 IN ATLANTA GA	4396	4384	916	830	1164	300	973	1031	2	13	157	338	269	179	64	35	1	1	0	0	0	14.86
G1301210F0037	1940	Georgia	13	Fulton	121	F	0037		STCTY-13121 TRACT- F 0037 IN ATLANTA GA	2041	2036	614	399	624	94	400	560	0	0	0	0	0	0	0	0	0	0	0	0	0	0.00
G1301210F0038	1940	Georgia	13	Fulton	121	F	0038		STCTY-13121 TRACT- F 0038 IN ATLANTA GA	5749	5734	1412	1273	1634	320	1417	1240	0	16	40	181	271	193	136	62	7	0	0	0	0	18.49
G1301210F0039	1940	Georgia	13	Fulton	121	F	0039		STCTY-13121 TRACT- F 0039 IN ATLANTA GA	3037	2629	738	551	844	191	629	718	5	10	31	121	192	84	30	36	5	2	0	0	0	16.87
G1301210F0040	1940	Georgia	13	Fulton	121	F	0040		STCTY-13121 TRACT- F 0040 IN ATLANTA GA	3332	319	951	385	1012	204	431	992	0	3	6	22	56	73	76	104	54	22	5	1	0	27.86
G1301210F0041	1940	Georgia	13	Fulton	121	F	0041		STCTY-13121 TRACT- F 0041 IN ATLANTA GA	5044	73	1503	771	1610	314	868	1510	4	18	13	47	88	140	141	256	148	42	10	1	0	29.62
G1301210F0042	1940	Georgia	13	Fulton	121	F	0042		STCTY-13121 TRACT- F 0042 IN ATLANTA GA	4051	108	1143	661	1277	248	735	1100	5	10	27	75	123	135	137	229	120	15	9	2	0	27.00
G1301210F0043	1940	Georgia	13	Fulton	121	F	0043		STCTY-13121 TRACT- F 0043 IN ATLANTA GA	3017	2482	585	641	765	179	708	753	0	29	56	164	185	92	46	32	3	0	0	1	0	15.99
G1301210F0044	1940	Georgia	13	Fulton	121	F	0044		STCTY-13121 TRACT- F 0044 IN ATLANTA GA	6114	4498	1146	1001	1663	323	1222	1348	25	91	453	535	277	135	41	14	2	0	0	0	0	11.53
G1301210F0045	1940	Georgia	13	Fulton	121	F	0045		STCTY-13121 TRACT- F 0045 IN ATLANTA GA	6521	514	1363	513	1852	627	761	1818	28	130	250	485	324	241	137	83	15	12	2	1	0	14.10
G1301210F0046	1940	Georgia	13	Fulton	121	F	0046		STCTY-13121 TRACT- F 0046 IN ATLANTA GA	5577	974	1233	688	1599	337	885	1450	18	94	157	276	287	179	104	101	25	2	2	0	0	15.85
G1301210F0047	1940	Georgia	13	Fulton	121	F	0047		STCTY-13121 TRACT- F 0047 IN ATLANTA GA	4623	4037	949	815	1236	276	971	1012	2	42	99	488	295	110	36	16	2	3	0	0	0	13.63
G1301210F0048	1940	Georgia	13	Fulton	121	F	0048		STCTY-13121 TRACT- F 0048 IN ATLANTA GA	4390	3954	894	892	1204	203	1111	857	9	109	203	373	263	83	38	16	3	2	0	0	0	12.56
G1301210F0049	1940	Georgia	13	Fulton	121	F	0049		STCTY-13121 TRACT- F 0049 IN ATLANTA GA	4965	289	1228	594	1456	337	718	1430	12	46	94	119	257	265	154	89	15	2	0	0	0	19.47
G1301210F0050	1940	Georgia	13	Fulton	121	F	0050		STCTY-13121 TRACT- F 0050 IN ATLANTA GA	4596	16	1143	537	1309	346	599	1349	5	3	16	124	245	179	135	116	32	2	0	0	0	20.49
G1301210F0051	1940	Georgia	13	Fulton	121	F	0051		STCTY-13121 TRACT- F 0051 IN ATLANTA GA	756	2	212	85	229	52	98	213	0	2	1	14	25	24	13	26	13	1	0	0	0	23.15
G1301210F0052	1940	Georgia	13	Fulton	121	F	0052		STCTY-13121 TRACT- F 0052 IN ATLANTA GA	3220	16	907	355	974	196	388	930	3	2	7	20	34	42	52	100	39	13	1	0	0	29.16
G1301210F0053	1940	Georgia	13	Fulton	121	F	0053		STCTY-13121 TRACT- F 0053 IN ATLANTA GA	5000	61	1395	576	1542	296	661	1476	6	5	20	76	154	198	151	227	56	7	1	0	0	24.29
G1301210F0054	1940	Georgia	13	Fulton	121	F	0054		STCTY-13121 TRACT- F 0054 IN ATLANTA GA	0	0	0	0	0	0	0	0	0	0	0	0	0	0	0	0	0	0	0	0	0	0.00
G1301210F0055	1940	Georgia	13	Fulton	121	F	0055		STCTY-13121 TRACT- F 0055 IN ATLANTA GA	8437	5648	1875	1215	2371	497	1444	1982	14	17	147	572	376	183	90	75	28	7	3	0	0	14.58
G1301210F0056	1940	Georgia	13	Fulton	121	F	0056		STCTY-13121 TRACT- F 0056 IN ATLANTA GA	6172	343	1467	600	1841	385	784	1669	5	35	93	281	313	258	138	98	42	7	0	0	0	18.03
G1301210F0057	1940	Georgia	13	Fulton	121	F	0057		STCTY-13121 TRACT- F 0057 IN ATLANTA GA	3529	2792	697	508	916	190	607	863	0	8	45	251	269	56	27	17	1	0	0	0	0	15.11
G1301210F0058	1940	Georgia	13	Fulton	121	F	0058		STCTY-13121 TRACT- F 0058 IN ATLANTA GA	3161	8	889	345	1017	183	421	850	0	1	7	58	94	135	95	89	56	14	1	0	0	23.76
G1301210F0059	1940	Georgia	13	Fulton	121	F	0059		STCTY-13121 TRACT- F 0059 IN ATLANTA GA	2560	340	696	364	786	144	433	670	6	2	30	88	71	103	78	142	33	10	5	0	1	23.77
G1301210F0060	1940	Georgia	13	Fulton	121	F	0060		STCTY-13121 TRACT- F 0060 IN ATLANTA GA	3733	36	1177	561	1238	219	612	1119	0	1	2	11	15	44	55	115	121	111	32	3	0	40.49
G1301210F0061	1940	Georgia	13	Fulton	121	F	0061		STCTY-13121 TRACT- F 0061 IN ATLANTA GA	2414	222	714	341	771	111	371	657	2	12	19	9	8	19	28	76	54	25	9	0	0	33.91
G1301210F0062	1940	Georgia	13	Fulton	121	F	0062		STCTY-13121 TRACT- F 0062 IN ATLANTA GA	2643	382	730	336	807	148	380	750	1	9	38	63	86	94	102	74	40	12	2	0	0	22.88
G1301210F0063	1940	Georgia	13	Fulton	121	F	0063		STCTY-13121 TRACT- F 0063 IN ATLANTA GA	4468	3894	911	712	1160	284	822	996	5	35	130	287	201	95	21	40	18	2	0	0	0	13.80
G1301210F0064	1940	Georgia	13	Fulton	121	F	0064		STCTY-13121 TRACT- F 0064 IN ATLANTA GA	1396	0	410	109	455	69	125	388	0	1	5	10	54	68	43	33	11	1	0	0	0	22.66
G1301210F0065	1940	Georgia	13	Fulton	121	F	0065		STCTY-13121 TRACT- F 0065 IN ATLANTA GA	3399	4	1051	505	1120	183	546	987	1	1	2	11	30	92	85	147	61	34	5	0	0	30.35
G1301210F0066	1940	Georgia	13	Fulton	121	F	0066		STCTY-13121 TRACT- F 0066 IN ATLANTA GA	4400	510	1225	535	1325	304	589	1202	9	7	37	95	104	95	78	117	68	33	2	1	0	23.24
G1301210FC0001	1940	Georgia	13	Fulton	121	FC	0001		STCTY-13121 TRACT- FC 0001 IN ATLANTA GA ADJ AREA	11855	1357	3586	1391	3713	673	1469	3601	6	17	86	140	65	57	44	88	155	346	156	102	38	48.98
G1301210FC0002	1940	Georgia	13	Fulton	121	FC	0002		STCTY-13121 TRACT- FC 0002 IN ATLANTA GA ADJ AREA	4959	722	1397	569	1448	377	586	1623	3	16	26	91	52	18	4	21	28	47	55	71	19	36.88
G1301210FC0003	1940	Georgia	13	Fulton	121	FC	0003		STCTY-13121 TRACT- FC 0003 IN ATLANTA GA ADJ AREA	1248	360	349	148	379	67	161	312	10	19	22	58	11	12	4	3	9	1	1	1	6	11.87
G1301210FC0004	1940	Georgia	13	Fulton	121	FC	0004		STCTY-13121 TRACT- FC 0004 IN ATLANTA GA ADJ AREA	3312	609	1024	383	1079	175	405	1035	13	17	41	79	16	5	5	23	31	51	147	81	9	55.19
G1301210FC0005	1940	Georgia	13	Fulton	121	FC	0005		STCTY-13121 TRACT- FC 0005 IN ATLANTA GA ADJ AREA	4767	663	1281	422	1451	258	516	1273	3	10	54	186	172	86	47	42	10	11	16	1	0	16.42
G1301210FC0006	1940	Georgia	13	Fulton	121	FC	0006		STCTY-13121 TRACT- FC 0006 IN ATLANTA GA ADJ AREA	5759	1141	1334	528	1592	444	629	1476	57	73	192	283	202	124	42	29	7	3	1	1	0	12.77
G1301210FC0007	1940	Georgia	13	Fulton	121	FC	0007		STCTY-13121 TRACT- FC 0007 IN ATLANTA GA ADJ AREA	12155	2547	2870	1112	3401	829	1305	3140	21	67	230	345	284	179	81	88	35	1	2	0	0	14.56
G1301210FC0008	1940	Georgia	13	Fulton	121	FC	0008		STCTY-13121 TRACT- FC 0008 IN ATLANTA GA ADJ AREA	1940	305	420	130	470	234	146	563	1	7	27	30	28	13	7	10	1	0	0	0	0	14.00
G1301210FC0009	1940	Georgia	13	Fulton	121	FC	0009		STCTY-13121 TRACT- FC 0009 IN ATLANTA GA ADJ AREA	2403	554	698	259	759	135	284	635	6	14	31	36	20	8	10	15	10	9	16	5	0	15.25
G1301210FC0010	1940	Georgia	13	Fulton	121	FC	0010		STCTY-13121 TRACT- FC 0010 IN ATLANTA GA ADJ AREA	2481	551	585	154	675	294	200	604	21	38	58	39	15	14	8	13	0	0	1	0	0	8.80
G1301210FC0011	1940	Georgia	13	Fulton	121	FC	0011		STCTY-13121 TRACT- FC 0011 IN ATLANTA GA ADJ AREA	3544	335	1341	287	1472	193	336	801	0	8	48	75	63	44	20	20	13	0	0	0	0	15.65
G1301210FC0012	1940	Georgia	13	Fulton	121	FC	0012		STCTY-13121 TRACT- FC 0012 IN ATLANTA GA ADJ AREA	4341	1827	1133	534	1271	279	592	1091	7	48	174	197	80	47	39	41	20	3	2	0	0	12.04
G1301210FC0013	1940	Georgia	13	Fulton	121	FC	0013		STCTY-13121 TRACT- FC 0013 IN ATLANTA GA ADJ AREA	8062	156	2261	908	2484	494	1020	2313	5	9	28	111	187	229	189	222	56	5	1	0	0	23.45
G1301210FC0014	1940	Georgia	13	Fulton	121	FC	0014		STCTY-13121 TRACT- FC 0014 IN ATLANTA GA ADJ AREA	232	12	58	15	68	23	23	60	2	1	3	5	0	0	0	0	0	0	0	0	0	0.00
G1301210FC0015	1940	Georgia	13	Fulton	121	FC	0015		STCTY-13121 TRACT- FC 0015 IN ATLANTA GA ADJ AREA	4575	2288	1017	621	1279	222	716	1123	7	61	201	157	57	52	33	55	47	32	4	2	0	12.21
G1301210FC0016	1940	Georgia	13	Fulton	121	FC	0016		STCTY-13121 TRACT- FC 0016 IN ATLANTA GA ADJ AREA	3300	93	877	417	979	212	472	940	1	9	31	51	68	78	70	113	42	4	3	0	0	24.31
G1301210FC0017	1940	Georgia	13	Fulton	121	FC	0017		STCTY-13121 TRACT- FC 0017 IN ATLANTA GA ADJ AREA	2354	262	525	245	675	135	276	550	4	23	101	178	60	23	3	2	0	0	0	0	0	11.44
G1301210FC0018	1940	Georgia	13	Fulton	121	FC	0018		STCTY-13121 TRACT- FC 0018 IN ATLANTA GA ADJ AREA	1402	176	298	77	341	248	89	296	4	5	12	70	69	7	1	5	1	0	0	0	0	14.21
G1301210FC0019	1940	Georgia	13	Fulton	121	FC	0019		STCTY-13121 TRACT- FC 0019 IN ATLANTA GA ADJ AREA	5059	85	1262	518	1463	319	634	1338	14	7	23	74	86	94	72	134	65	12	6	1	0	24.29
G1301210FC0020	1940	Georgia	13	Fulton	121	FC	0020		STCTY-13121 TRACT- FC 0020 IN ATLANTA GA ADJ AREA	12258	3214	2397	909	2767	3579	1041	2380	37	89	222	247	195	157	86	103	23	1	0	2	0	14.22
G13024500001	1940	Georgia	13	Richmond	245		0001		STCTY-13245 TRACT- 0001 IN AUGUSTA GA	2771	1612	706	555	757	266	589	653	17	19	111	140	31	29	16	17	32	13	15	7	0	12.23
G13024500002	1940	Georgia	13	Richmond	245		0002		STCTY-13245 TRACT- 0002 IN AUGUSTA GA	4067	186	1008	394	1217	201	495	1082	4	13	78	181	207	95	52	59	15	7	1	0	0	16.43
G13024500003	1940	Georgia	13	Richmond	245		0003		STCTY-13245 TRACT- 0003 IN AUGUSTA GA	7254	486	1649	926	2091	419	1111	1695	28	66	237	450	336	216	108	80	5	1	0	0	0	14.31
G13024500004	1940	Georgia	13	Richmond	245		0004		STCTY-13245 TRACT- 0004 IN AUGUSTA GA	2290	1357	479	278	694	138	418	595	5	34	248	125	53	47	22	21	12	6	1	0	2	9.54
G13024500005	1940	Georgia	13	Richmond	245		0005		STCTY-13245 TRACT- 0005 IN AUGUSTA GA	5022	248	1440	713	1594	419	835	1439	23	45	19	52	111	130	113	236	142	61	24	13	1	29.15
G13024500006	1940	Georgia	13	Richmond	245		0006		STCTY-13245 TRACT- 0006 IN AUGUSTA GA	3780	1950	876	543	1063	287	624	968	43	110	211	207	114	94	83	51	8	0	1	0	0	11.84
G13024500007	1940	Georgia	13	Richmond	245		0007		STCTY-13245 TRACT- 0007 IN AUGUSTA GA	6843	5128	1618	1227	2102	329	1538	1450	71	156	337	652	256	110	34	18	7	1	2	0	0	11.48
G13024500008	1940	Georgia	13	Richmond	245		0008		STCTY-13245 TRACT- 0008 IN AUGUSTA GA	6791	647	1475	980	1907	492	1231	1576	67	99	165	421	332	217	94	75	31	10	7	1	0	14.61
G13024500009	1940	Georgia	13	Richmond	245		0009		STCTY-13245 TRACT- 0009 IN AUGUSTA GA	6134	5827	1358	1277	1748	312	1462	1270	84	140	473	550	157	22	12	17	4	0	0	0	0	9.80
G13024500010	1940	Georgia	13	Richmond	245		0010		STCTY-13245 TRACT- 0010 IN AUGUSTA GA	4757	212	1242	520	1346	347	593	1517	2	9	17	54	84	96	104	215	147	57	13	1	0	31.06
G13024500011	1940	Georgia	13	Richmond	245		0011		STCTY-13245 TRACT- 0011 IN AUGUSTA GA	2563	130	692	274	715	204	288	857	2	6	16	11	5	9	11	51	55	53	36	12	8	44.32
G13024500012	1940	Georgia	13	Richmond	245		0012		STCTY-13245 TRACT- 0012 IN AUGUSTA GA	3408	19	631	211	653	1291	234	746	0	2	2	7	11	25	18	85	72	32	3	0	1	37.03
G13024500013	1940	Georgia	13	Richmond	245		0013		STCTY-13245 TRACT- 0013 IN AUGUSTA GA	875	502	175	92	212	55	101	222	1	5	31	36	5	8	4	11	5	2	0	0	0	11.89
G13024500014	1940	Georgia	13	Richmond	245		0014		STCTY-13245 TRACT- 0014 IN AUGUSTA GA	3572	3214	757	461	965	192	522	870	8	36	160	298	87	13	2	4	1	0	0	0	0	11.19
G13024500015	1940	Georgia	13	Richmond	245		0015		STCTY-13245 TRACT- 0015 IN AUGUSTA GA	5792	5486	1319	869	1715	244	1146	1278	60	139	476	406	125	21	11	2	1	0	0	0	0	9.16
G17003100001	1940	Illinois	17	Cook	031		0001		STCTY-17031 TRACT- 0001 IN CHICAGO IL	4606	4	1401	602	1493	262	648	1387	0	0	0	4	14	11	17	247	587	241	163	22	2	45.65
G17003100002	1940	Illinois	17	Cook	031		0002		STCTY-17031 TRACT- 0002 IN CHICAGO IL	1619	2	431	214	458	126	235	509	0	0	0	0	1	0	2	18	91	82	125	34	2	57.49
G17003100003	1940	Illinois	17	Cook	031		0003		STCTY-17031 TRACT- 0003 IN CHICAGO IL	7391	21	2204	1078	2357	452	1157	2295	0	0	0	3	11	11	55	308	529	619	387	127	34	51.52
G17003100004	1940	Illinois	17	Cook	031		0004		STCTY-17031 TRACT- 0004 IN CHICAGO IL	8901	19	2664	1189	2859	486	1259	2814	0	1	1	21	36	52	70	318	644	814	408	124	10	50.81
G17003100005	1940	Illinois	17	Cook	031		0005		STCTY-17031 TRACT- 0005 IN CHICAGO IL	16447	39	4940	2772	5266	977	2955	5076	0	0	2	32	14	19	76	766	1363	975	824	620	159	51.07
G17003100006	1940	Illinois	17	Cook	031		0006		STCTY-17031 TRACT- 0006 IN CHICAGO IL	7859	12	2517	1061	2649	392	1126	2510	0	0	0	5	11	14	14	182	647	748	386	188	75	53.00
G17003100007	1940	Illinois	17	Cook	031		0007		STCTY-17031 TRACT- 0007 IN CHICAGO IL	5716	13	1844	1006	1937	317	1065	1778	1	0	1	7	20	21	39	208	414	381	398	246	79	54.66
G17003100008	1940	Illinois	17	Cook	031		0008		STCTY-17031 TRACT- 0008 IN CHICAGO IL	8026	20	2576	1552	2731	388	1632	2241	0	1	0	8	34	45	56	619	1042	384	388	130	27	45.30
G17003100009	1940	Illinois	17	Cook	031		0009		STCTY-17031 TRACT- 0009 IN CHICAGO IL	12139	16	3695	1142	3887	736	1227	3941	0	0	0	7	10	17	17	89	520	641	770	339	37	58.29
G17003100010	1940	Illinois	17	Cook	031		0010		STCTY-17031 TRACT- 0010 IN CHICAGO IL	4018	27	1179	352	1221	253	370	1247	0	0	0	0	3	8	5	22	161	183	188	227	21	61.65
G17003100011	1940	Illinois	17	Cook	031		0011		STCTY-17031 TRACT- 0011 IN CHICAGO IL	6305	20	1693	666	1792	391	694	1809	0	0	0	1	2	9	13	92	348	304	530	177	9	58.63
G17003100012	1940	Illinois	17	Cook	031		0012		STCTY-17031 TRACT- 0012 IN CHICAGO IL	7337	13	2208	643	2323	421	665	2433	0	1	0	4	6	5	11	77	366	372	448	199	7	56.97
G17003100013	1940	Illinois	17	Cook	031		0013		STCTY-17031 TRACT- 0013 IN CHICAGO IL	3586	1	1088	380	1135	216	389	1170	0	0	1	5	11	7	12	71	181	309	232	123	4	55.65
G17003100014	1940	Illinois	17	Cook	031		0014		STCTY-17031 TRACT- 0014 IN CHICAGO IL	3942	11	1176	335	1222	252	347	1332	0	0	0	0	3	3	5	22	62	119	196	198	41	67.96
G17003100015	1940	Illinois	17	Cook	031		0015		STCTY-17031 TRACT- 0015 IN CHICAGO IL	2858	17	849	299	892	192	312	938	0	0	0	0	0	5	6	22	90	81	151	72	58	63.32
G17003100016	1940	Illinois	17	Cook	031		0016		STCTY-17031 TRACT- 0016 IN CHICAGO IL	1190	2	355	105	378	74	115	356	0	0	0	1	3	2	0	9	37	36	32	25	0	55.19
G17003100017	1940	Illinois	17	Cook	031		0017		STCTY-17031 TRACT- 0017 IN CHICAGO IL	2178	4	616	302	638	144	312	651	0	0	1	0	2	5	6	21	79	74	94	144	17	64.84
G17003100018	1940	Illinois	17	Cook	031		0018		STCTY-17031 TRACT- 0018 IN CHICAGO IL	3647	1	1210	628	1340	186	678	1003	0	1	0	14	13	21	15	190	422	250	94	22	10	45.95
G17003100019	1940	Illinois	17	Cook	031		0019		STCTY-17031 TRACT- 0019 IN CHICAGO IL	2123	3	595	320	754	90	394	494	0	0	1	42	96	68	125	333	96	23	7	1	2	31.45
G17003100020	1940	Illinois	17	Cook	031		0020		STCTY-17031 TRACT- 0020 IN CHICAGO IL	11074	24	3520	2340	3996	552	2642	2884	1	3	33	255	358	329	375	977	815	405	213	55	17	35.27
G17003100021	1940	Illinois	17	Cook	031		0021		STCTY-17031 TRACT- 0021 IN CHICAGO IL	3227	27	979	623	1047	177	662	945	0	0	0	3	16	28	27	98	170	136	128	197	174	60.73
G17003100022	1940	Illinois	17	Cook	031		0022		STCTY-17031 TRACT- 0022 IN CHICAGO IL	11058	14	3552	2044	4077	573	2306	2939	0	1	2	71	154	223	275	1098	891	366	285	52	12	38.51
G17003100023	1940	Illinois	17	Cook	031		0023		STCTY-17031 TRACT- 0023 IN CHICAGO IL	5775	268	1855	848	2328	326	995	1390	1	2	11	346	272	264	259	417	248	67	19	12	10	25.81
G17003100024	1940	Illinois	17	Cook	031		0024		STCTY-17031 TRACT- 0024 IN CHICAGO IL	11288	39	3587	1879	4145	627	2132	3017	0	2	25	218	332	341	425	1181	852	346	244	77	4	35.26
G17003100025	1940	Illinois	17	Cook	031		0025		STCTY-17031 TRACT- 0025 IN CHICAGO IL	0	0	0	0	0	0	0	0	0	0	0	0	0	0	0	0	0	0	0	0	0	0.00
G17003100026	1940	Illinois	17	Cook	031		0026		STCTY-17031 TRACT- 0026 IN CHICAGO IL	7266	2	2122	1120	2345	431	1219	2226	0	0	4	10	25	43	151	419	741	458	186	14	1	44.55
G17003100027	1940	Illinois	17	Cook	031		0027		STCTY-17031 TRACT- 0027 IN CHICAGO IL	7928	32	2472	1476	2939	464	1689	1944	0	7	9	191	272	260	307	621	439	325	167	32	3	33.86
G17003100028	1940	Illinois	17	Cook	031		0028		STCTY-17031 TRACT- 0028 IN CHICAGO IL	6051	14	1855	1028	2011	348	1120	1855	0	0	3	60	67	62	89	301	228	257	318	316	146	53.92
G17003100029	1940	Illinois	17	Cook	031		0029		STCTY-17031 TRACT- 0029 IN CHICAGO IL	2472	1	731	472	826	132	512	629	0	0	3	6	11	49	45	163	252	117	52	22	4	42.87
G17003100030	1940	Illinois	17	Cook	031		0030		STCTY-17031 TRACT- 0030 IN CHICAGO IL	5768	1	1766	721	1952	329	762	1875	0	0	5	20	18	69	68	221	676	326	80	4	0	44.57
G17003100031	1940	Illinois	17	Cook	031		0031		STCTY-17031 TRACT- 0031 IN CHICAGO IL	4635	0	1411	556	1527	319	583	1430	0	0	0	3	7	15	53	195	409	222	89	8	3	45.10
G17003100032	1940	Illinois	17	Cook	031		0032		STCTY-17031 TRACT- 0032 IN CHICAGO IL	3194	0	956	415	1026	208	448	972	0	0	2	4	8	13	28	215	286	153	41	1	0	43.19
G17003100033	1940	Illinois	17	Cook	031		0033		STCTY-17031 TRACT- 0033 IN CHICAGO IL	2994	1	920	378	988	158	405	923	0	0	1	3	10	17	32	118	292	168	63	13	1	45.60
G17003100034	1940	Illinois	17	Cook	031		0034		STCTY-17031 TRACT- 0034 IN CHICAGO IL	7334	12	2182	1112	2401	514	1201	2261	0	0	1	9	5	19	33	152	534	506	297	53	13	50.65
G17003100035	1940	Illinois	17	Cook	031		0035		STCTY-17031 TRACT- 0035 IN CHICAGO IL	8681	16	2757	1883	2986	411	2013	2521	0	0	1	50	72	45	89	675	604	481	426	215	365	49.09
G17003100036	1940	Illinois	17	Cook	031		0036		STCTY-17031 TRACT- 0036 IN CHICAGO IL	9555	20	2827	1474	3052	624	1588	2956	0	0	1	12	43	61	92	430	720	601	421	85	6	47.79
G17003100037	1940	Illinois	17	Cook	031		0037		STCTY-17031 TRACT- 0037 IN CHICAGO IL	4786	33	1462	1187	1564	190	1276	1211	0	0	0	1	14	31	55	409	432	232	234	143	74	46.50
G17003100038	1940	Illinois	17	Cook	031		0038		STCTY-17031 TRACT- 0038 IN CHICAGO IL	8863	6	2474	1318	2718	574	1444	2784	0	1	0	6	8	12	42	261	445	523	516	120	5	53.22
G17003100039	1940	Illinois	17	Cook	031		0039		STCTY-17031 TRACT- 0039 IN CHICAGO IL	5461	23	1828	1306	1915	258	1370	1500	0	0	0	2	3	12	31	339	614	346	297	181	153	49.30
G17003100040	1940	Illinois	17	Cook	031		0040		STCTY-17031 TRACT- 0040 IN CHICAGO IL	2796	1	843	346	911	165	374	876	0	1	1	5	3	8	7	120	267	145	43	10	2	45.53
G17003100041	1940	Illinois	17	Cook	031		0041		STCTY-17031 TRACT- 0041 IN CHICAGO IL	3050	1	958	468	1066	210	513	865	0	0	4	5	12	23	71	252	294	137	20	4	0	41.00
G17003100042	1940	Illinois	17	Cook	031		0042		STCTY-17031 TRACT- 0042 IN CHICAGO IL	2474	0	773	553	831	120	574	720	0	0	0	8	13	21	28	190	393	159	33	19	1	43.89
G17003100043	1940	Illinois	17	Cook	031		0043		STCTY-17031 TRACT- 0043 IN CHICAGO IL	5085	6	1550	697	1720	336	774	1527	0	0	1	1	13	30	94	258	391	303	104	2	1	44.67
G17003100044	1940	Illinois	17	Cook	031		0044		STCTY-17031 TRACT- 0044 IN CHICAGO IL	4270	0	1238	567	1390	319	634	1282	0	3	3	7	27	56	67	336	434	159	25	1	0	40.88
G17003100045	1940	Illinois	17	Cook	031		0045		STCTY-17031 TRACT- 0045 IN CHICAGO IL	1633	0	492	310	555	95	332	444	0	2	0	5	4	9	17	126	184	98	25	4	0	43.52
G17003100046	1940	Illinois	17	Cook	031		0046		STCTY-17031 TRACT- 0046 IN CHICAGO IL	11757	2	3599	1473	3903	705	1585	3627	0	0	1	11	24	78	126	592	1247	563	269	54	0	44.72
G17003100047	1940	Illinois	17	Cook	031		0047		STCTY-17031 TRACT- 0047 IN CHICAGO IL	10195	7	3039	1403	3318	659	1520	3009	1	1	3	15	29	68	104	370	740	521	448	74	2	47.57
G17003100048	1940	Illinois	17	Cook	031		0048		STCTY-17031 TRACT- 0048 IN CHICAGO IL	1221	0	294	120	305	100	120	312	0	0	0	2	0	0	3	1	20	29	62	12	0	61.80
G17003100049	1940	Illinois	17	Cook	031		0049		STCTY-17031 TRACT- 0049 IN CHICAGO IL	4632	1	1399	520	1533	308	560	1467	0	0	0	5	12	28	76	231	309	155	91	10	1	42.96
G17003100050	1940	Illinois	17	Cook	031		0050		STCTY-17031 TRACT- 0050 IN CHICAGO IL	66	0	21	6	23	3	8	21	0	0	0	1	1	0	1	3	7	1	0	0	0	0.00
G17003100051	1940	Illinois	17	Cook	031		0051		STCTY-17031 TRACT- 0051 IN CHICAGO IL	3616	0	1058	368	1190	259	396	1100	0	1	0	9	20	46	82	210	232	44	2	1	0	37.38
G17003100052	1940	Illinois	17	Cook	031		0052		STCTY-17031 TRACT- 0052 IN CHICAGO IL	3731	0	1096	483	1225	282	532	1164	0	1	0	4	22	33	67	251	306	142	19	4	1	41.04
G17003100053	1940	Illinois	17	Cook	031		0053		STCTY-17031 TRACT- 0053 IN CHICAGO IL	6799	0	1988	741	2238	506	809	2069	0	0	2	20	54	89	185	478	401	94	10	3	0	36.15
G17003100054	1940	Illinois	17	Cook	031		0054		STCTY-17031 TRACT- 0054 IN CHICAGO IL	8007	1	2484	944	2697	565	996	2493	0	0	0	6	14	34	69	456	645	232	44	1	1	42.17
G17003100055	1940	Illinois	17	Cook	031		0055		STCTY-17031 TRACT- 0055 IN CHICAGO IL	3092	2	966	436	1082	227	472	875	0	0	0	4	13	14	27	213	332	71	12	1	1	41.70
G17003100056	1940	Illinois	17	Cook	031		0056		STCTY-17031 TRACT- 0056 IN CHICAGO IL	2022	1	575	233	667	154	261	593	0	2	1	8	23	66	88	154	51	8	1	0	0	30.34
G17003100057	1940	Illinois	17	Cook	031		0057		STCTY-17031 TRACT- 0057 IN CHICAGO IL	1731	0	549	188	603	128	202	546	0	0	0	4	14	18	39	123	132	23	1	0	0	37.79
G17003100058	1940	Illinois	17	Cook	031		0058		STCTY-17031 TRACT- 0058 IN CHICAGO IL	912	0	281	116	318	60	131	261	0	0	0	0	3	9	11	16	39	38	10	0	0	45.65
G17003100059	1940	Illinois	17	Cook	031		0059		STCTY-17031 TRACT- 0059 IN CHICAGO IL	2153	0	602	204	732	148	233	616	4	2	3	15	36	87	109	160	37	4	0	0	0	28.24
G17003100060	1940	Illinois	17	Cook	031		0060		STCTY-17031 TRACT- 0060 IN CHICAGO IL	4314	0	1138	333	1315	264	371	1237	0	1	4	16	55	525	113	160	66	13	3	0	0	23.33
G17003100061	1940	Illinois	17	Cook	031		0061		STCTY-17031 TRACT- 0061 IN CHICAGO IL	3258	14	966	376	1130	179	412	917	0	0	1	5	28	64	106	251	98	18	2	0	0	32.79
G17003100062	1940	Illinois	17	Cook	031		0062		STCTY-17031 TRACT- 0062 IN CHICAGO IL	1904	0	556	200	653	129	227	549	0	0	1	7	14	42	88	151	78	25	0	1	0	32.91
G17003100063	1940	Illinois	17	Cook	031		0063		STCTY-17031 TRACT- 0063 IN CHICAGO IL	2298	1	626	216	740	180	247	685	0	3	3	17	40	98	135	188	38	13	0	0	0	28.44
G17003100064	1940	Illinois	17	Cook	031		0064		STCTY-17031 TRACT- 0064 IN CHICAGO IL	2491	0	706	295	826	165	323	702	0	1	4	14	35	70	121	215	88	25	0	0	0	31.43
G17003100065	1940	Illinois	17	Cook	031		0065		STCTY-17031 TRACT- 0065 IN CHICAGO IL	2431	0	760	289	855	149	329	712	0	1	2	4	12	40	48	137	179	81	10	0	0	40.23
G17003100066	1940	Illinois	17	Cook	031		0066		STCTY-17031 TRACT- 0066 IN CHICAGO IL	4045	0	1215	577	1349	238	621	1244	0	0	0	2	8	13	26	182	417	206	84	9	0	45.32
G17003100067	1940	Illinois	17	Cook	031		0067		STCTY-17031 TRACT- 0067 IN CHICAGO IL	3232	2	1000	572	1089	179	609	925	0	6	5	21	17	32	32	201	259	186	95	34	1	44.54
G17003100068	1940	Illinois	17	Cook	031		0068		STCTY-17031 TRACT- 0068 IN CHICAGO IL	4566	3	1305	529	1480	282	598	1351	0	0	2	16	27	69	119	384	247	80	15	1	1	35.95
G17003100069	1940	Illinois	17	Cook	031		0069		STCTY-17031 TRACT- 0069 IN CHICAGO IL	4584	0	1402	552	1532	299	596	1419	4	1	3	16	34	65	102	367	434	95	34	4	0	39.16
G17003100070	1940	Illinois	17	Cook	031		0070		STCTY-17031 TRACT- 0070 IN CHICAGO IL	2285	0	733	279	791	139	302	725	0	2	0	7	6	17	16	142	243	108	27	6	2	43.53
G17003100071	1940	Illinois	17	Cook	031		0071		STCTY-17031 TRACT- 0071 IN CHICAGO IL	2095	0	640	277	717	124	322	602	0	0	0	5	13	22	73	211	166	32	1	0	0	36.54
G17003100072	1940	Illinois	17	Cook	031		0072		STCTY-17031 TRACT- 0072 IN CHICAGO IL	2260	16	661	293	778	135	316	593	0	3	1	9	25	56	102	207	72	15	2	0	0	31.92
G17003100073	1940	Illinois	17	Cook	031		0073		STCTY-17031 TRACT- 0073 IN CHICAGO IL	4107	0	1130	441	1364	265	492	1204	0	0	4	11	64	154	216	344	96	6	0	1	0	29.48
G17003100074	1940	Illinois	17	Cook	031		0074		STCTY-17031 TRACT- 0074 IN CHICAGO IL	4944	0	1361	454	1644	360	517	1400	0	1	0	21	64	195	291	403	85	12	2	0	1	28.91
G17003100075	1940	Illinois	17	Cook	031		0075		STCTY-17031 TRACT- 0075 IN CHICAGO IL	2273	3	825	258	968	142	296	569	0	0	0	7	39	48	87	213	73	13	2	0	1	32.34
G17003100076	1940	Illinois	17	Cook	031		0076		STCTY-17031 TRACT- 0076 IN CHICAGO IL	2378	0	677	253	792	150	294	689	0	0	0	12	14	71	133	200	64	8	2	0	0	30.60
G17003100077	1940	Illinois	17	Cook	031		0077		STCTY-17031 TRACT- 0077 IN CHICAGO IL	2279	0	633	260	760	150	282	662	0	3	3	12	46	125	132	146	67	3	0	0	0	27.51
G17003100078	1940	Illinois	17	Cook	031		0078		STCTY-17031 TRACT- 0078 IN CHICAGO IL	3689	4	1145	616	1347	194	697	982	0	0	1	33	52	101	148	289	335	108	39	7	3	37.22
G17003100079	1940	Illinois	17	Cook	031		0079		STCTY-17031 TRACT- 0079 IN CHICAGO IL	5827	21	1821	1514	1937	260	1610	1668	0	0	2	4	8	23	29	64	321	370	326	232	263	59.50
G17003100080	1940	Illinois	17	Cook	031		0080		STCTY-17031 TRACT- 0080 IN CHICAGO IL	6019	6	1810	725	2044	389	787	1680	1	1	5	18	64	192	279	614	233	56	15	3	3	32.46
G17003100081	1940	Illinois	17	Cook	031		0081		STCTY-17031 TRACT- 0081 IN CHICAGO IL	5923	4	1836	879	2097	333	989	1541	0	0	0	23	47	85	127	536	554	165	33	3	1	38.92
G17003100082	1940	Illinois	17	Cook	031		0082		STCTY-17031 TRACT- 0082 IN CHICAGO IL	3456	0	1141	590	1328	200	672	841	0	0	0	0	18	14	39	132	254	61	13	7	2	42.14
G17003100083	1940	Illinois	17	Cook	031		0083		STCTY-17031 TRACT- 0083 IN CHICAGO IL	3800	44	1075	823	1128	222	854	1181	0	0	0	0	12	13	28	64	105	158	136	112	300	68.76
G17003100084	1940	Illinois	17	Cook	031		0084		STCTY-17031 TRACT- 0084 IN CHICAGO IL	3862	1	1174	452	1362	262	503	1055	0	1	1	19	50	151	200	359	148	17	1	0	0	30.93
G17003100085	1940	Illinois	17	Cook	031		0085		STCTY-17031 TRACT- 0085 IN CHICAGO IL	4968	6	1522	607	1839	312	708	1288	0	1	3	25	62	112	169	450	408	44	6	5	0	35.51
G17003100086	1940	Illinois	17	Cook	031		0086		STCTY-17031 TRACT- 0086 IN CHICAGO IL	4862	14	1591	814	1754	265	872	1260	0	0	0	5	10	18	38	177	385	173	118	29	3	45.47
G17003100087	1940	Illinois	17	Cook	031		0087		STCTY-17031 TRACT- 0087 IN CHICAGO IL	6501	50	1921	1346	2013	324	1418	1959	0	2	6	25	25	40	38	244	283	232	163	235	584	63.50
G17003100088	1940	Illinois	17	Cook	031		0088		STCTY-17031 TRACT- 0088 IN CHICAGO IL	3012	1	966	481	1042	198	521	896	0	1	0	4	3	20	19	100	371	196	26	2	1	45.55
G17003100089	1940	Illinois	17	Cook	031		0089		STCTY-17031 TRACT- 0089 IN CHICAGO IL	937	0	303	114	350	69	127	259	0	0	0	1	6	15	40	74	86	30	2	0	1	38.35
G17003100090	1940	Illinois	17	Cook	031		0090		STCTY-17031 TRACT- 0090 IN CHICAGO IL	2035	0	610	256	732	139	287	537	0	1	2	20	11	49	78	155	139	52	14	1	0	35.95
G17003100091	1940	Illinois	17	Cook	031		0091		STCTY-17031 TRACT- 0091 IN CHICAGO IL	1940	1	561	346	628	107	382	576	0	0	0	5	16	21	37	117	293	93	77	12	1	44.28
G17003100092	1940	Illinois	17	Cook	031		0092		STCTY-17031 TRACT- 0092 IN CHICAGO IL	6700	40	2002	1258	2128	390	1355	2001	0	0	0	6	38	58	106	266	431	279	301	218	321	53.34
G17003100093	1940	Illinois	17	Cook	031		0093		STCTY-17031 TRACT- 0093 IN CHICAGO IL	3315	0	989	475	1105	216	510	1000	0	0	0	3	9	20	36	166	381	135	13	2	0	43.40
G17003100094	1940	Illinois	17	Cook	031		0094		STCTY-17031 TRACT- 0094 IN CHICAGO IL	2220	1	646	293	750	134	334	633	0	0	0	2	9	29	60	177	172	38	1	1	0	37.66
G17003100095	1940	Illinois	17	Cook	031		0095		STCTY-17031 TRACT- 0095 IN CHICAGO IL	2913	2	829	436	977	173	513	824	0	1	0	2	5	13	34	197	211	122	16	1	1	41.85
G17003100096	1940	Illinois	17	Cook	031		0096		STCTY-17031 TRACT- 0096 IN CHICAGO IL	1373	0	401	151	459	74	165	406	0	0	0	8	14	35	26	125	82	12	0	0	0	34.94
G17003100097	1940	Illinois	17	Cook	031		0097		STCTY-17031 TRACT- 0097 IN CHICAGO IL	2037	3	537	387	622	118	436	644	0	0	0	1	1	12	28	109	61	29	3	2	0	36.93
G17003100098	1940	Illinois	17	Cook	031		0098		STCTY-17031 TRACT- 0098 IN CHICAGO IL	3687	4	1121	683	1339	190	813	897	0	0	1	139	119	199	136	231	280	95	30	3	7	30.63
G17003100099	1940	Illinois	17	Cook	031		0099		STCTY-17031 TRACT- 0099 IN CHICAGO IL	3331	8	1064	743	1136	167	795	975	0	0	0	0	16	30	49	156	320	142	115	78	146	48.09
G17003100100	1940	Illinois	17	Cook	031		0100		STCTY-17031 TRACT- 0100 IN CHICAGO IL	4738	0	1196	414	1420	289	475	1178	0	1	9	51	126	618	156	96	11	2	0	1	0	22.32
G17003100101	1940	Illinois	17	Cook	031		0101		STCTY-17031 TRACT- 0101 IN CHICAGO IL	3535	0	981	424	1196	244	483	867	1	2	3	31	106	218	184	149	32	6	2	0	0	24.66
G17003100102	1940	Illinois	17	Cook	031		0102		STCTY-17031 TRACT- 0102 IN CHICAGO IL	3890	0	1092	420	1322	269	479	1016	0	5	8	38	86	168	184	269	91	22	1	0	0	28.06
G17003100103	1940	Illinois	17	Cook	031		0103		STCTY-17031 TRACT- 0103 IN CHICAGO IL	2520	5	661	264	843	262	302	584	3	4	11	57	135	187	102	35	7	5	2	2	2	21.26
G17003100104	1940	Illinois	17	Cook	031		0104		STCTY-17031 TRACT- 0104 IN CHICAGO IL	2587	0	708	258	892	191	314	595	0	2	3	17	47	118	144	121	14	1	1	0	0	26.13
G17003100105	1940	Illinois	17	Cook	031		0105		STCTY-17031 TRACT- 0105 IN CHICAGO IL	6641	0	1655	729	2053	553	835	1786	0	1	6	59	101	231	325	471	238	32	6	1	0	29.77
G17003100106	1940	Illinois	17	Cook	031		0106		STCTY-17031 TRACT- 0106 IN CHICAGO IL	5569	1	1535	607	1882	462	695	1538	1	34	107	143	172	175	258	375	126	35	19	23	0	26.48
G17003100107	1940	Illinois	17	Cook	031		0107		STCTY-17031 TRACT- 0107 IN CHICAGO IL	5252	1	1381	795	1706	356	872	1353	0	0	1	36	96	171	183	274	138	56	18	16	1	29.79
G17003100108	1940	Illinois	17	Cook	031		0108		STCTY-17031 TRACT- 0108 IN CHICAGO IL	7006	18	1942	1393	2339	501	1554	1700	0	2	7	66	150	238	254	581	352	126	58	19	10	33.19
G17003100109	1940	Illinois	17	Cook	031		0109		STCTY-17031 TRACT- 0109 IN CHICAGO IL	5508	17	1810	1150	2049	312	1269	1452	1	0	1	44	71	121	108	249	174	158	177	149	180	46.48
G17003100110	1940	Illinois	17	Cook	031		0110		STCTY-17031 TRACT- 0110 IN CHICAGO IL	5225	23	1344	528	1680	362	638	1344	0	0	5	14	92	206	235	370	180	16	7	1	0	29.80
G17003100111	1940	Illinois	17	Cook	031		0111		STCTY-17031 TRACT- 0111 IN CHICAGO IL	5129	2	1446	567	1757	335	649	1410	0	4	3	40	86	139	230	447	227	61	22	2	3	32.41
G17003100112	1940	Illinois	17	Cook	031		0112		STCTY-17031 TRACT- 0112 IN CHICAGO IL	6897	3	1961	1389	2274	435	1527	1689	0	0	3	26	77	249	188	496	426	172	104	33	22	36.66
G17003100113	1940	Illinois	17	Cook	031		0113		STCTY-17031 TRACT- 0113 IN CHICAGO IL	8913	45	2806	2302	3121	445	2480	2200	2	0	0	18	35	67	73	217	328	324	273	201	205	53.56
G17003100114	1940	Illinois	17	Cook	031		0114		STCTY-17031 TRACT- 0114 IN CHICAGO IL	1598	14	383	166	500	107	187	409	0	1	2	17	65	138	92	56	7	5	0	0	0	23.36
G17003100115	1940	Illinois	17	Cook	031		0115		STCTY-17031 TRACT- 0115 IN CHICAGO IL	6234	0	1599	638	2082	428	742	1662	1	4	30	114	239	361	433	337	56	7	0	1	0	24.99
G17003100116	1940	Illinois	17	Cook	031		0116		STCTY-17031 TRACT- 0116 IN CHICAGO IL	6209	0	1575	580	1954	459	674	1761	0	0	12	54	147	355	436	467	75	14	2	2	1	26.96
G17003100117	1940	Illinois	17	Cook	031		0117		STCTY-17031 TRACT- 0117 IN CHICAGO IL	3531	0	902	394	1123	266	447	966	0	0	3	38	114	195	191	200	40	9	2	0	0	25.70
G17003100118	1940	Illinois	17	Cook	031		0118		STCTY-17031 TRACT- 0118 IN CHICAGO IL	2682	0	679	334	878	206	397	688	1	0	3	39	85	132	159	156	39	7	1	2	0	26.14
G17003100119	1940	Illinois	17	Cook	031		0119		STCTY-17031 TRACT- 0119 IN CHICAGO IL	7162	3	2109	1067	2737	484	1264	1749	36	26	37	145	148	282	365	397	238	80	77	30	8	28.07
G17003100120	1940	Illinois	17	Cook	031		0120		STCTY-17031 TRACT- 0120 IN CHICAGO IL	314	0	107	27	143	27	30	61	0	0	1	9	17	23	6	6	3	0	0	0	0	0.00
G17003100121	1940	Illinois	17	Cook	031		0121		STCTY-17031 TRACT- 0121 IN CHICAGO IL	4842	218	1016	354	1496	424	475	1248	1	1	23	151	309	299	211	89	9	2	0	0	0	20.55
G17003100122	1940	Illinois	17	Cook	031		0122		STCTY-17031 TRACT- 0122 IN CHICAGO IL	6286	269	1471	751	1905	420	874	1603	0	0	13	90	245	341	238	129	87	282	193	2	0	27.04
G17003100123	1940	Illinois	17	Cook	031		0123		STCTY-17031 TRACT- 0123 IN CHICAGO IL	6499	310	1652	785	2256	577	970	1547	0	3	19	91	207	287	235	310	66	18	15	8	12	25.11
G17003100124	1940	Illinois	17	Cook	031		0124		STCTY-17031 TRACT- 0124 IN CHICAGO IL	7823	35	2602	1905	3186	474	2185	1507	0	0	0	20	52	167	215	275	255	154	174	77	236	42.77
G17003100125	1940	Illinois	17	Cook	031		0125		STCTY-17031 TRACT- 0125 IN CHICAGO IL	4043	66	1157	1305	1212	181	1342	1070	1	0	0	2	0	3	1	14	44	107	123	192	472	98.52
G17003100126	1940	Illinois	17	Cook	031		0126		STCTY-17031 TRACT- 0126 IN CHICAGO IL	707	193	123	60	212	73	74	181	0	1	5	8	34	27	44	28	0	1	0	0	0	24.31
G17003100127	1940	Illinois	17	Cook	031		0127		STCTY-17031 TRACT- 0127 IN CHICAGO IL	5552	1799	855	464	1497	547	673	1452	2	8	47	222	320	331	175	132	16	3	1	0	0	19.95
G17003100128	1940	Illinois	17	Cook	031		0128		STCTY-17031 TRACT- 0128 IN CHICAGO IL	2613	797	521	227	832	222	333	616	0	2	5	34	96	197	145	117	4	0	1	0	0	23.65
G17003100129	1940	Illinois	17	Cook	031		0129		STCTY-17031 TRACT- 0129 IN CHICAGO IL	7614	24	2415	1818	3065	680	2024	1325	1	11	27	132	126	226	142	474	364	184	88	97	22	35.45
G17003100130	1940	Illinois	17	Cook	031		0130		STCTY-17031 TRACT- 0130 IN CHICAGO IL	3512	3	1259	891	1481	250	1052	556	0	0	0	7	11	22	45	86	56	129	109	50	19	52.60
G17003100131	1940	Illinois	17	Cook	031		0131		STCTY-17031 TRACT- 0131 IN CHICAGO IL	5789	46	1965	1550	2139	326	1673	1342	0	0	1	9	26	64	52	135	229	153	225	223	415	65.97
G17003100132	1940	Illinois	17	Cook	031		0132		STCTY-17031 TRACT- 0132 IN CHICAGO IL	6656	56	2178	1950	2264	415	2055	1602	0	0	0	0	15	13	50	158	132	164	240	273	806	88.56
G17003100133	1940	Illinois	17	Cook	031		0133		STCTY-17031 TRACT- 0133 IN CHICAGO IL	2333	506	390	184	638	288	253	578	2	4	13	82	154	147	62	28	3	1	0	0	0	19.27
G17003100134	1940	Illinois	17	Cook	031		0134		STCTY-17031 TRACT- 0134 IN CHICAGO IL	2171	723	474	186	720	292	226	541	0	0	27	123	140	161	53	23	3	4	0	0	2	18.71
G17003100135	1940	Illinois	17	Cook	031		0135		STCTY-17031 TRACT- 0135 IN CHICAGO IL	4916	38	1701	441	2660	775	570	561	0	1	5	42	48	69	56	107	30	15	14	15	25	28.83
G17003100136	1940	Illinois	17	Cook	031		0136		STCTY-17031 TRACT- 0136 IN CHICAGO IL	2627	22	1088	297	1474	298	369	364	0	0	11	160	56	27	19	31	13	12	7	12	13	15.35
G17003100137	1940	Illinois	17	Cook	031		0137		STCTY-17031 TRACT- 0137 IN CHICAGO IL	2657	53	1022	626	1266	177	718	416	0	0	0	6	15	13	17	34	65	141	86	29	12	53.68
G17003100138	1940	Illinois	17	Cook	031		0138		STCTY-17031 TRACT- 0138 IN CHICAGO IL	105	0	32	12	36	3	13	32	0	0	0	0	0	0	0	1	0	0	1	0	0	0.00
G17003100139	1940	Illinois	17	Cook	031		0139		STCTY-17031 TRACT- 0139 IN CHICAGO IL	5050	0	1495	419	1608	343	454	1575	0	1	0	2	5	9	14	43	132	138	136	35	0	53.23
G17003100140	1940	Illinois	17	Cook	031		0140		STCTY-17031 TRACT- 0140 IN CHICAGO IL	844	0	249	66	263	40	74	280	0	0	0	0	0	1	1	3	8	18	23	13	0	0.00
G17003100141	1940	Illinois	17	Cook	031		0141		STCTY-17031 TRACT- 0141 IN CHICAGO IL	237	0	82	24	86	16	27	63	0	0	0	0	0	1	0	0	1	1	0	1	0	0.00
G17003100142	1940	Illinois	17	Cook	031		0142		STCTY-17031 TRACT- 0142 IN CHICAGO IL	1018	0	281	69	326	76	79	276	0	0	0	2	9	12	25	22	5	1	0	1	0	0.00
G17003100143	1940	Illinois	17	Cook	031		0143		STCTY-17031 TRACT- 0143 IN CHICAGO IL	3701	1	1012	393	1095	289	421	1209	0	0	0	0	11	6	15	32	61	88	54	14	1	51.32
G17003100144	1940	Illinois	17	Cook	031		0144		STCTY-17031 TRACT- 0144 IN CHICAGO IL	5086	2	1502	459	1615	356	490	1536	0	0	0	4	10	19	37	115	152	132	55	3	0	44.66
G17003100145	1940	Illinois	17	Cook	031		0145		STCTY-17031 TRACT- 0145 IN CHICAGO IL	2412	1	662	165	761	132	194	693	0	0	0	4	12	21	32	64	29	10	3	1	0	32.47
G17003100146	1940	Illinois	17	Cook	031		0146		STCTY-17031 TRACT- 0146 IN CHICAGO IL	4012	0	1161	345	1269	258	377	1180	0	0	0	4	8	19	11	61	215	164	43	4	0	47.01
G17003100147	1940	Illinois	17	Cook	031		0147		STCTY-17031 TRACT- 0147 IN CHICAGO IL	2683	0	722	256	887	156	290	684	1	4	2	5	9	43	27	83	64	20	0	0	0	34.08
G17003100148	1940	Illinois	17	Cook	031		0148		STCTY-17031 TRACT- 0148 IN CHICAGO IL	2376	0	728	208	792	156	231	710	0	0	0	1	7	5	14	105	137	50	5	0	0	41.69
G17003100149	1940	Illinois	17	Cook	031		0149		STCTY-17031 TRACT- 0149 IN CHICAGO IL	3165	0	974	339	1058	201	388	892	0	2	1	3	6	18	25	88	142	131	34	1	1	45.35
G17003100150	1940	Illinois	17	Cook	031		0150		STCTY-17031 TRACT- 0150 IN CHICAGO IL	8711	6	2622	900	2903	530	986	2505	1	1	0	24	47	81	122	335	437	165	25	0	0	39.68
G17003100151	1940	Illinois	17	Cook	031		0151		STCTY-17031 TRACT- 0151 IN CHICAGO IL	4602	0	1405	438	1552	287	490	1296	0	0	1	7	11	23	24	117	235	100	27	2	0	43.35
G17003100152	1940	Illinois	17	Cook	031		0152		STCTY-17031 TRACT- 0152 IN CHICAGO IL	1031	2	313	84	330	46	86	344	0	0	0	1	2	1	2	1	0	4	7	6	1	0.00
G17003100153	1940	Illinois	17	Cook	031		0153		STCTY-17031 TRACT- 0153 IN CHICAGO IL	2833	1	862	288	948	175	323	785	0	0	2	5	13	23	34	84	61	34	13	0	0	36.35
G17003100154	1940	Illinois	17	Cook	031		0154		STCTY-17031 TRACT- 0154 IN CHICAGO IL	885	0	276	76	283	65	80	262	0	0	0	3	0	2	1	2	2	9	6	5	1	0.00
G17003100155	1940	Illinois	17	Cook	031		0155		STCTY-17031 TRACT- 0155 IN CHICAGO IL	1881	10	516	160	527	109	169	585	0	1	0	0	0	1	1	6	6	5	8	22	9	0.00
G17003100156	1940	Illinois	17	Cook	031		0156		STCTY-17031 TRACT- 0156 IN CHICAGO IL	921	9	269	82	292	40	153	287	0	0	1	0	3	8	23	48	25	7	0	1	0	34.29
G17003100157	1940	Illinois	17	Cook	031		0157		STCTY-17031 TRACT- 0157 IN CHICAGO IL	6158	5	1862	666	1950	459	707	2031	0	0	1	1	5	3	18	67	378	337	269	47	0	52.17
G17003100158	1940	Illinois	17	Cook	031		0158		STCTY-17031 TRACT- 0158 IN CHICAGO IL	251	0	72	28	74	21	28	80	0	0	0	1	0	0	1	15	31	7	3	0	0	0.00
G17003100159	1940	Illinois	17	Cook	031		0159		STCTY-17031 TRACT- 0159 IN CHICAGO IL	4941	135	1047	537	1105	702	564	1758	0	0	0	3	0	1	4	27	111	199	232	83	5	58.87
G17003100160	1940	Illinois	17	Cook	031		0160		STCTY-17031 TRACT- 0160 IN CHICAGO IL	6988	5	2215	745	2392	490	804	2118	1	1	2	1	15	23	42	173	286	236	87	4	0	45.71
G17003100161	1940	Illinois	17	Cook	031		0161		STCTY-17031 TRACT- 0161 IN CHICAGO IL	4002	11	1248	442	1376	258	481	1222	0	0	1	10	13	35	81	186	305	102	18	2	0	41.16
G17003100162	1940	Illinois	17	Cook	031		0162		STCTY-17031 TRACT- 0162 IN CHICAGO IL	8880	7	2572	901	2878	631	1040	2645	0	0	1	5	6	26	57	322	669	365	235	23	1	46.05
G17003100163	1940	Illinois	17	Cook	031		0163		STCTY-17031 TRACT- 0163 IN CHICAGO IL	9361	8	2806	1134	3101	702	1262	2904	0	0	0	2	17	29	101	478	872	495	102	11	0	44.39
G17003100164	1940	Illinois	17	Cook	031		0164		STCTY-17031 TRACT- 0164 IN CHICAGO IL	8612	5	2602	1203	2864	598	1329	2610	0	0	0	9	6	26	33	326	821	417	94	22	4	45.33
G17003100165	1940	Illinois	17	Cook	031		0165		STCTY-17031 TRACT- 0165 IN CHICAGO IL	7553	8	2176	749	2339	539	839	2246	0	0	2	3	5	11	33	196	584	382	217	41	4	47.87
G17003100166	1940	Illinois	17	Cook	031		0166		STCTY-17031 TRACT- 0166 IN CHICAGO IL	6796	9	2004	900	2234	500	1033	1964	0	0	0	18	44	83	62	380	483	355	168	19	1	44.04
G17003100167	1940	Illinois	17	Cook	031		0167		STCTY-17031 TRACT- 0167 IN CHICAGO IL	4500	3	1333	487	1478	300	573	1329	0	0	0	3	4	10	23	248	418	223	95	20	1	45.11
G17003100168	1940	Illinois	17	Cook	031		0168		STCTY-17031 TRACT- 0168 IN CHICAGO IL	6072	2	1771	595	1995	456	653	1712	0	0	1	12	19	54	103	234	237	60	7	2	0	37.00
G17003100169	1940	Illinois	17	Cook	031		0169		STCTY-17031 TRACT- 0169 IN CHICAGO IL	7966	0	2455	743	2687	529	812	2398	0	1	1	4	7	18	39	179	372	253	58	7	0	45.43
G17003100170	1940	Illinois	17	Cook	031		0170		STCTY-17031 TRACT- 0170 IN CHICAGO IL	7829	0	2359	872	2609	525	953	2365	1	0	2	2	7	14	32	170	395	322	136	24	1	47.73
G17003100171	1940	Illinois	17	Cook	031		0171		STCTY-17031 TRACT- 0171 IN CHICAGO IL	4405	5	1411	470	1566	294	505	1357	0	0	1	3	9	10	26	122	165	75	18	0	0	42.14
G17003100172	1940	Illinois	17	Cook	031		0172		STCTY-17031 TRACT- 0172 IN CHICAGO IL	5012	0	1584	510	1708	341	558	1549	0	1	0	3	6	12	31	91	225	155	47	2	0	45.83
G17003100173	1940	Illinois	17	Cook	031		0173		STCTY-17031 TRACT- 0173 IN CHICAGO IL	5546	0	1766	648	1945	338	701	1655	0	0	0	4	11	31	50	205	337	172	13	0	0	42.78
G17003100174	1940	Illinois	17	Cook	031		0174		STCTY-17031 TRACT- 0174 IN CHICAGO IL	10248	1	3124	1357	3494	634	1481	2934	0	5	1	13	29	46	67	541	759	342	79	12	0	42.73
G17003100175	1940	Illinois	17	Cook	031		0175		STCTY-17031 TRACT- 0175 IN CHICAGO IL	708	0	218	82	250	36	100	202	0	0	1	0	2	5	9	29	53	7	0	0	0	40.82
G17003100176	1940	Illinois	17	Cook	031		0176		STCTY-17031 TRACT- 0176 IN CHICAGO IL	1997	0	596	238	707	132	272	542	0	2	3	4	7	16	35	106	98	31	4	0	0	37.61
G17003100177	1940	Illinois	17	Cook	031		0177		STCTY-17031 TRACT- 0177 IN CHICAGO IL	3470	0	1079	358	1153	227	396	992	0	0	0	4	6	11	13	51	177	128	29	0	0	46.53
G17003100178	1940	Illinois	17	Cook	031		0178		STCTY-17031 TRACT- 0178 IN CHICAGO IL	5343	0	1727	566	1865	317	609	1618	0	0	0	3	12	13	15	136	391	190	55	5	0	45.41
G17003100179	1940	Illinois	17	Cook	031		0179		STCTY-17031 TRACT- 0179 IN CHICAGO IL	7761	0	2435	945	2700	526	1030	2233	0	1	0	4	19	40	84	338	634	213	20	5	0	42.54
G17003100180	1940	Illinois	17	Cook	031		0180		STCTY-17031 TRACT- 0180 IN CHICAGO IL	4969	3	1387	679	1576	368	730	1404	0	1	0	6	20	44	65	280	270	88	31	1	0	39.04
G17003100181	1940	Illinois	17	Cook	031		0181		STCTY-17031 TRACT- 0181 IN CHICAGO IL	3865	0	1180	398	1278	259	429	1127	0	0	3	5	10	17	36	181	239	98	16	0	0	41.61
G17003100182	1940	Illinois	17	Cook	031		0182		STCTY-17031 TRACT- 0182 IN CHICAGO IL	2414	1	850	253	906	187	271	684	0	0	0	2	6	10	10	98	107	71	27	7	1	43.57
G17003100183	1940	Illinois	17	Cook	031		0183		STCTY-17031 TRACT- 0183 IN CHICAGO IL	3999	0	1287	638	1388	212	671	1173	0	0	6	12	8	23	35	276	511	198	103	10	1	44.03
G17003100184	1940	Illinois	17	Cook	031		0184		STCTY-17031 TRACT- 0184 IN CHICAGO IL	2897	0	892	407	968	198	443	833	0	0	2	5	4	10	31	133	284	91	68	5	0	44.13
G17003100185	1940	Illinois	17	Cook	031		0185		STCTY-17031 TRACT- 0185 IN CHICAGO IL	4248	0	1258	545	1367	312	580	1329	0	0	0	1	7	9	32	144	224	136	52	11	2	44.68
G17003100186	1940	Illinois	17	Cook	031		0186		STCTY-17031 TRACT- 0186 IN CHICAGO IL	6534	0	2012	802	2235	368	912	1877	0	0	2	10	21	35	85	397	434	193	26	1	0	40.70
G17003100187	1940	Illinois	17	Cook	031		0187		STCTY-17031 TRACT- 0187 IN CHICAGO IL	6706	1	2030	677	2226	425	766	1952	0	1	1	6	19	63	134	325	435	171	20	3	0	40.42
G17003100188	1940	Illinois	17	Cook	031		0188		STCTY-17031 TRACT- 0188 IN CHICAGO IL	6071	0	1857	732	2073	417	799	1863	0	0	1	8	9	39	79	401	531	129	20	4	1	40.89
G17003100189	1940	Illinois	17	Cook	031		0189		STCTY-17031 TRACT- 0189 IN CHICAGO IL	8449	0	2635	929	2948	489	1032	2462	0	2	2	9	29	73	138	455	713	238	44	1	0	41.52
G17003100190	1940	Illinois	17	Cook	031		0190		STCTY-17031 TRACT- 0190 IN CHICAGO IL	8477	7	2597	967	2809	532	1049	2489	2	0	2	10	27	58	117	446	811	358	82	2	0	43.14
G17003100191	1940	Illinois	17	Cook	031		0191		STCTY-17031 TRACT- 0191 IN CHICAGO IL	2624	1	748	277	850	195	298	740	0	0	1	5	11	28	55	140	129	51	5	1	0	37.57
G17003100192	1940	Illinois	17	Cook	031		0192		STCTY-17031 TRACT- 0192 IN CHICAGO IL	5300	1	1656	788	1854	312	855	1448	1	0	0	16	19	40	54	396	488	133	8	1	0	40.57
G17003100193	1940	Illinois	17	Cook	031		0193		STCTY-17031 TRACT- 0193 IN CHICAGO IL	1380	0	369	67	433	70	84	403	0	0	1	2	11	14	19	26	9	1	0	0	0	0.00
G17003100194	1940	Illinois	17	Cook	031		0194		STCTY-17031 TRACT- 0194 IN CHICAGO IL	2539	0	646	176	763	160	214	691	0	2	1	4	12	27	32	68	42	15	1	0	0	33.03
G17003100195	1940	Illinois	17	Cook	031		0195		STCTY-17031 TRACT- 0195 IN CHICAGO IL	775	0	218	43	256	44	53	219	0	0	1	3	6	11	18	12	1	0	0	0	0	0.00
G17003100196	1940	Illinois	17	Cook	031		0196		STCTY-17031 TRACT- 0196 IN CHICAGO IL	1649	0	397	76	513	112	111	444	0	0	1	12	20	27	23	17	3	0	0	0	0	22.93
G17003100197	1940	Illinois	17	Cook	031		0197		STCTY-17031 TRACT- 0197 IN CHICAGO IL	2038	4	520	146	615	141	179	548	0	1	0	3	18	16	32	67	37	3	0	0	0	32.26
G17003100198	1940	Illinois	17	Cook	031		0198		STCTY-17031 TRACT- 0198 IN CHICAGO IL	756	0	215	64	255	51	74	216	0	0	0	2	4	8	7	23	6	0	1	1	0	0.00
G17003100199	1940	Illinois	17	Cook	031		0199		STCTY-17031 TRACT- 0199 IN CHICAGO IL	3588	0	1005	272	1146	248	303	1028	0	1	1	1	7	26	39	111	95	76	14	1	1	39.55
G17003100200	1940	Illinois	17	Cook	031		0200		STCTY-17031 TRACT- 0200 IN CHICAGO IL	3800	1	1171	402	1280	283	437	1118	0	0	1	0	3	12	15	45	111	84	33	2	1	46.48
G17003100201	1940	Illinois	17	Cook	031		0201		STCTY-17031 TRACT- 0201 IN CHICAGO IL	3618	1	1134	343	1235	221	378	1039	0	0	0	2	10	18	34	101	110	37	11	8	0	39.55
G17003100202	1940	Illinois	17	Cook	031		0202		STCTY-17031 TRACT- 0202 IN CHICAGO IL	3185	0	967	278	1049	201	314	919	0	0	0	1	5	14	21	54	96	71	21	1	0	44.40
G17003100203	1940	Illinois	17	Cook	031		0203		STCTY-17031 TRACT- 0203 IN CHICAGO IL	3568	0	1046	307	1160	259	343	1089	0	2	0	5	7	21	29	83	94	57	9	0	0	40.19
G17003100204	1940	Illinois	17	Cook	031		0204		STCTY-17031 TRACT- 0204 IN CHICAGO IL	5093	2	1509	475	1696	341	548	1446	0	1	2	11	27	35	64	167	205	97	24	1	1	40.01
G17003100205	1940	Illinois	17	Cook	031		0205		STCTY-17031 TRACT- 0205 IN CHICAGO IL	1032	0	310	79	316	61	87	317	0	0	0	1	1	7	10	31	77	49	12	1	0	45.28
G17003100206	1940	Illinois	17	Cook	031		0206		STCTY-17031 TRACT- 0206 IN CHICAGO IL	1115	0	345	104	397	66	127	319	0	1	0	1	3	7	11	23	38	28	8	0	0	43.18
G17003100207	1940	Illinois	17	Cook	031		0207		STCTY-17031 TRACT- 0207 IN CHICAGO IL	7014	0	2114	644	2280	426	706	2041	0	0	0	5	4	16	23	122	342	226	80	7	1	46.61
G17003100208	1940	Illinois	17	Cook	031		0208		STCTY-17031 TRACT- 0208 IN CHICAGO IL	5211	0	1738	603	1857	270	638	1528	0	0	0	3	6	9	12	152	465	183	57	3	0	45.16
G17003100209	1940	Illinois	17	Cook	031		0209		STCTY-17031 TRACT- 0209 IN CHICAGO IL	5167	1	1724	566	1853	319	624	1550	0	1	1	3	13	17	24	109	255	227	57	0	1	46.79
G17003100210	1940	Illinois	17	Cook	031		0210		STCTY-17031 TRACT- 0210 IN CHICAGO IL	1985	0	627	224	688	145	246	620	0	0	0	1	10	13	11	53	113	117	26	1	0	46.98
G17003100211	1940	Illinois	17	Cook	031		0211		STCTY-17031 TRACT- 0211 IN CHICAGO IL	0	0	0	0	0	0	0	0	0	0	0	0	0	0	0	0	0	0	0	0	0	0.00
G17003100212	1940	Illinois	17	Cook	031		0212		STCTY-17031 TRACT- 0212 IN CHICAGO IL	7027	1	2033	877	2346	430	975	1807	0	1	1	7	25	44	78	225	213	129	62	2	0	40.09
G17003100213	1940	Illinois	17	Cook	031		0213		STCTY-17031 TRACT- 0213 IN CHICAGO IL	6841	1	2105	975	2385	387	1066	1700	0	2	2	12	17	62	123	275	416	166	39	1	0	41.05
G17003100214	1940	Illinois	17	Cook	031		0214		STCTY-17031 TRACT- 0214 IN CHICAGO IL	5956	0	1908	658	2077	390	706	1685	0	0	0	6	6	17	29	151	526	185	51	1	2	44.79
G17003100215	1940	Illinois	17	Cook	031		0215		STCTY-17031 TRACT- 0215 IN CHICAGO IL	1754	0	538	183	592	120	210	533	0	0	0	1	2	3	3	35	113	58	10	2	0	45.65
G17003100216	1940	Illinois	17	Cook	031		0216		STCTY-17031 TRACT- 0216 IN CHICAGO IL	730	0	230	65	263	44	73	197	0	0	0	0	3	8	9	33	30	6	0	0	0	0.00
G17003100217	1940	Illinois	17	Cook	031		0217		STCTY-17031 TRACT- 0217 IN CHICAGO IL	7715	0	2088	860	2547	537	1019	1854	0	4	4	29	63	158	157	304	145	30	5	1	0	30.65
G17003100218	1940	Illinois	17	Cook	031		0218		STCTY-17031 TRACT- 0218 IN CHICAGO IL	3590	0	1033	479	1202	225	532	877	0	1	3	20	44	121	94	145	74	30	3	1	0	28.70
G17003100219	1940	Illinois	17	Cook	031		0219		STCTY-17031 TRACT- 0219 IN CHICAGO IL	6913	1	2113	863	2383	437	969	1835	0	0	1	5	26	47	98	370	421	106	23	1	0	39.55
G17003100220	1940	Illinois	17	Cook	031		0220		STCTY-17031 TRACT- 0220 IN CHICAGO IL	2284	0	718	253	802	131	280	634	0	1	1	7	7	29	42	113	124	32	2	0	0	37.64
G17003100221	1940	Illinois	17	Cook	031		0221		STCTY-17031 TRACT- 0221 IN CHICAGO IL	3661	0	1216	371	1294	197	388	1113	0	1	1	2	3	7	6	82	334	119	38	1	0	45.34
G17003100222	1940	Illinois	17	Cook	031		0222		STCTY-17031 TRACT- 0222 IN CHICAGO IL	4621	0	1458	521	1584	299	563	1448	0	0	1	4	17	21	35	176	404	185	34	9	0	44.18
G17003100223	1940	Illinois	17	Cook	031		0223		STCTY-17031 TRACT- 0223 IN CHICAGO IL	1948	0	617	243	666	145	265	576	0	0	0	1	4	5	30	116	126	32	3	1	0	39.74
G17003100224	1940	Illinois	17	Cook	031		0224		STCTY-17031 TRACT- 0224 IN CHICAGO IL	7500	0	2217	810	2556	554	898	2200	0	2	1	21	26	78	149	585	422	67	15	2	0	36.46
G17003100225	1940	Illinois	17	Cook	031		0225		STCTY-17031 TRACT- 0225 IN CHICAGO IL	4343	0	1219	477	1429	283	545	1202	0	0	1	9	26	76	137	310	167	33	4	1	0	33.79
G17003100226	1940	Illinois	17	Cook	031		0226		STCTY-17031 TRACT- 0226 IN CHICAGO IL	821	0	239	70	281	61	75	273	0	0	0	0	4	5	25	67	57	5	0	0	0	36.59
G17003100227	1940	Illinois	17	Cook	031		0227		STCTY-17031 TRACT- 0227 IN CHICAGO IL	4352	0	1236	436	1419	304	492	1264	0	0	1	12	38	89	146	301	196	21	3	1	0	33.42
G17003100228	1940	Illinois	17	Cook	031		0228		STCTY-17031 TRACT- 0228 IN CHICAGO IL	7659	0	2358	1101	2604	470	1200	2086	0	1	2	4	30	36	104	472	560	191	47	1	0	40.84
G17003100229	1940	Illinois	17	Cook	031		0229		STCTY-17031 TRACT- 0229 IN CHICAGO IL	1827	0	530	243	599	150	261	453	0	1	0	8	22	47	59	133	48	10	0	0	0	31.53
G17003100230	1940	Illinois	17	Cook	031		0230		STCTY-17031 TRACT- 0230 IN CHICAGO IL	2833	6	891	411	952	168	437	794	0	0	1	1	2	8	11	81	274	131	14	1	0	45.27
G17003100231	1940	Illinois	17	Cook	031		0231		STCTY-17031 TRACT- 0231 IN CHICAGO IL	9628	0	2867	1452	3280	562	1602	2375	0	5	4	28	76	171	346	831	394	64	5	0	1	33.50
G17003100232	1940	Illinois	17	Cook	031		0232		STCTY-17031 TRACT- 0232 IN CHICAGO IL	9128	4	2604	1194	3071	574	1355	2445	2	4	11	29	77	201	331	635	429	58	11	4	0	33.30
G17003100233	1940	Illinois	17	Cook	031		0233		STCTY-17031 TRACT- 0233 IN CHICAGO IL	6243	1	1836	731	2099	398	838	1745	0	1	0	14	62	89	175	427	397	90	7	2	0	36.31
G17003100234	1940	Illinois	17	Cook	031		0234		STCTY-17031 TRACT- 0234 IN CHICAGO IL	1877	1	524	191	584	126	218	521	0	0	0	1	4	29	77	147	94	25	3	0	0	34.87
G17003100235	1940	Illinois	17	Cook	031		0235		STCTY-17031 TRACT- 0235 IN CHICAGO IL	4137	0	1234	421	1422	301	473	1164	0	0	2	12	48	117	145	255	166	18	0	0	0	31.75
G17003100236	1940	Illinois	17	Cook	031		0236		STCTY-17031 TRACT- 0236 IN CHICAGO IL	131	0	37	13	48	8	16	33	0	0	0	1	2	3	2	6	1	0	0	0	0	0.00
G17003100237	1940	Illinois	17	Cook	031		0237		STCTY-17031 TRACT- 0237 IN CHICAGO IL	8839	1	2578	1259	2900	596	1359	2536	2	0	1	19	40	83	198	666	525	170	37	4	0	37.45
G17003100238	1940	Illinois	17	Cook	031		0238		STCTY-17031 TRACT- 0238 IN CHICAGO IL	10172	1	3135	1908	3518	630	2087	2715	0	0	2	12	50	92	154	987	820	380	93	8	2	39.54
G17003100239	1940	Illinois	17	Cook	031		0239		STCTY-17031 TRACT- 0239 IN CHICAGO IL	4067	1	1346	638	1485	256	669	1130	0	0	0	2	4	24	58	187	420	156	42	2	3	43.64
G17003100240	1940	Illinois	17	Cook	031		0240		STCTY-17031 TRACT- 0240 IN CHICAGO IL	4145	2	1222	577	1393	363	631	1217	0	0	2	2	11	36	67	213	270	115	53	16	1	41.80
G17003100241	1940	Illinois	17	Cook	031		0241		STCTY-17031 TRACT- 0241 IN CHICAGO IL	3897	1	1128	501	1263	293	555	1092	0	0	3	12	30	67	86	234	239	64	53	14	1	38.20
G17003100242	1940	Illinois	17	Cook	031		0242		STCTY-17031 TRACT- 0242 IN CHICAGO IL	3148	0	917	413	1058	219	448	838	0	0	4	21	55	114	118	143	129	38	7	1	0	29.71
G17003100243	1940	Illinois	17	Cook	031		0243		STCTY-17031 TRACT- 0243 IN CHICAGO IL	1536	0	443	206	543	75	250	359	0	2	0	8	22	68	60	75	29	7	0	0	0	27.46
G17003100244	1940	Illinois	17	Cook	031		0244		STCTY-17031 TRACT- 0244 IN CHICAGO IL	4495	5	1275	600	1474	305	665	1268	1	3	6	12	38	94	144	330	287	70	65	10	1	36.55
G17003100245	1940	Illinois	17	Cook	031		0245		STCTY-17031 TRACT- 0245 IN CHICAGO IL	4171	0	1128	468	1398	283	552	1126	4	0	2	35	84	164	201	373	63	3	0	0	0	28.87
G17003100246	1940	Illinois	17	Cook	031		0246		STCTY-17031 TRACT- 0246 IN CHICAGO IL	4401	0	1251	658	1509	254	721	1114	0	0	1	17	43	100	210	441	161	12	5	2	0	32.33
G17003100247	1940	Illinois	17	Cook	031		0247		STCTY-17031 TRACT- 0247 IN CHICAGO IL	6050	0	1713	770	2083	434	861	1487	0	3	9	27	122	267	324	294	38	5	1	0	0	26.31
G17003100248	1940	Illinois	17	Cook	031		0248		STCTY-17031 TRACT- 0248 IN CHICAGO IL	5892	0	1621	892	2023	386	1029	1240	3	10	24	98	261	386	219	167	30	7	1	0	1	22.19
G17003100249	1940	Illinois	17	Cook	031		0249		STCTY-17031 TRACT- 0249 IN CHICAGO IL	7171	4	2229	790	2467	454	864	2150	0	0	1	9	25	69	161	503	453	94	34	0	0	37.64
G17003100250	1940	Illinois	17	Cook	031		0250		STCTY-17031 TRACT- 0250 IN CHICAGO IL	3594	2	1006	397	1127	251	459	1026	0	0	1	5	23	62	116	283	174	71	38	6	0	35.95
G17003100251	1940	Illinois	17	Cook	031		0251		STCTY-17031 TRACT- 0251 IN CHICAGO IL	1325	0	402	120	465	82	138	388	1	1	0	3	21	28	58	107	38	2	3	0	0	31.28
G17003100252	1940	Illinois	17	Cook	031		0252		STCTY-17031 TRACT- 0252 IN CHICAGO IL	1177	0	334	140	392	77	162	324	0	0	0	8	33	66	46	43	85	5	0	0	0	28.41
G17003100253	1940	Illinois	17	Cook	031		0253		STCTY-17031 TRACT- 0253 IN CHICAGO IL	6686	5	2006	808	2265	441	896	1935	1	0	0	3	39	90	123	508	612	125	69	23	5	40.07
G17003100254	1940	Illinois	17	Cook	031		0254		STCTY-17031 TRACT- 0254 IN CHICAGO IL	4179	5	1205	526	1361	249	605	1180	0	0	0	7	25	51	81	252	309	133	71	31	1	41.59
G17003100255	1940	Illinois	17	Cook	031		0255		STCTY-17031 TRACT- 0255 IN CHICAGO IL	2758	1	751	344	855	204	398	811	0	7	7	14	48	104	120	174	113	24	1	0	0	29.84
G17003100256	1940	Illinois	17	Cook	031		0256		STCTY-17031 TRACT- 0256 IN CHICAGO IL	2725	0	771	276	887	208	310	786	0	0	0	15	59	89	107	195	90	37	16	0	0	31.24
G17003100257	1940	Illinois	17	Cook	031		0257		STCTY-17031 TRACT- 0257 IN CHICAGO IL	2289	1	615	250	749	182	283	644	0	0	3	18	31	73	114	162	46	17	19	4	0	29.78
G17003100258	1940	Illinois	17	Cook	031		0258		STCTY-17031 TRACT- 0258 IN CHICAGO IL	2600	0	676	253	867	170	296	723	0	0	3	8	41	110	164	184	43	11	1	1	0	28.19
G17003100259	1940	Illinois	17	Cook	031		0259		STCTY-17031 TRACT- 0259 IN CHICAGO IL	1772	0	427	181	568	120	217	475	1	0	4	15	51	101	112	80	8	1	0	1	0	25.17
G17003100260	1940	Illinois	17	Cook	031		0260		STCTY-17031 TRACT- 0260 IN CHICAGO IL	3385	10	913	386	1131	253	436	848	0	1	3	27	91	183	173	180	34	5	0	1	0	25.77
G17003100261	1940	Illinois	17	Cook	031		0261		STCTY-17031 TRACT- 0261 IN CHICAGO IL	3832	0	984	446	1257	283	519	974	0	1	2	20	74	203	228	224	24	1	0	0	0	26.44
G17003100262	1940	Illinois	17	Cook	031		0262		STCTY-17031 TRACT- 0262 IN CHICAGO IL	1294	0	337	161	413	118	183	320	0	0	0	7	14	38	59	98	22	1	0	0	0	29.65
G17003100263	1940	Illinois	17	Cook	031		0263		STCTY-17031 TRACT- 0263 IN CHICAGO IL	2635	0	666	393	840	181	450	597	0	0	6	28	79	155	143	99	14	3	0	0	0	24.35
G17003100264	1940	Illinois	17	Cook	031		0264		STCTY-17031 TRACT- 0264 IN CHICAGO IL	1644	0	424	247	511	139	265	380	0	0	4	17	71	92	69	54	4	0	0	0	0	22.95
G17003100265	1940	Illinois	17	Cook	031		0265		STCTY-17031 TRACT- 0265 IN CHICAGO IL	3516	7	1045	401	1207	213	445	1002	0	1	0	7	29	68	79	288	188	24	1	0	0	35.00
G17003100266	1940	Illinois	17	Cook	031		0266		STCTY-17031 TRACT- 0266 IN CHICAGO IL	2697	1	811	318	906	209	348	826	0	0	0	3	8	18	32	179	152	38	7	1	0	38.33
G17003100267	1940	Illinois	17	Cook	031		0267		STCTY-17031 TRACT- 0267 IN CHICAGO IL	1144	0	314	90	390	75	109	335	0	0	0	2	24	45	65	96	14	3	0	0	0	28.62
G17003100268	1940	Illinois	17	Cook	031		0268		STCTY-17031 TRACT- 0268 IN CHICAGO IL	6765	0	2029	738	2269	475	828	1899	0	2	8	11	49	113	180	515	317	72	2	2	0	34.79
G17003100269	1940	Illinois	17	Cook	031		0269		STCTY-17031 TRACT- 0269 IN CHICAGO IL	1514	0	470	186	530	108	206	441	0	0	0	11	7	18	54	67	58	7	3	0	0	32.86
G17003100270	1940	Illinois	17	Cook	031		0270		STCTY-17031 TRACT- 0270 IN CHICAGO IL	9378	0	2686	1072	3112	670	1218	2577	0	1	0	7	31	89	223	651	466	114	6	1	0	36.31
G17003100271	1940	Illinois	17	Cook	031		0271		STCTY-17031 TRACT- 0271 IN CHICAGO IL	1646	0	528	197	587	122	212	468	0	0	0	1	10	13	44	111	61	7	0	0	0	34.50
G17003100272	1940	Illinois	17	Cook	031		0272		STCTY-17031 TRACT- 0272 IN CHICAGO IL	2830	0	761	298	873	232	347	841	0	1	1	10	30	75	105	265	92	28	8	2	1	32.78
G17003100273	1940	Illinois	17	Cook	031		0273		STCTY-17031 TRACT- 0273 IN CHICAGO IL	2851	1	861	329	1040	183	370	777	0	2	14	30	46	74	116	245	143	34	6	0	0	32.48
G17003100274	1940	Illinois	17	Cook	031		0274		STCTY-17031 TRACT- 0274 IN CHICAGO IL	8340	7	2413	973	2754	634	1093	2312	0	1	2	20	33	108	143	480	562	204	87	5	0	40.13
G17003100275	1940	Illinois	17	Cook	031		0275		STCTY-17031 TRACT- 0275 IN CHICAGO IL	4754	5	1327	570	1492	332	645	1333	0	1	0	15	25	59	90	247	255	96	24	1	0	38.27
G17003100276	1940	Illinois	17	Cook	031		0276		STCTY-17031 TRACT- 0276 IN CHICAGO IL	612	0	215	68	245	35	80	153	0	0	0	0	4	14	26	55	29	12	0	1	0	34.32
G17003100277	1940	Illinois	17	Cook	031		0277		STCTY-17031 TRACT- 0277 IN CHICAGO IL	7955	0	2527	940	2782	479	1018	2230	0	0	1	16	40	98	198	673	534	95	8	1	0	36.62
G17003100278	1940	Illinois	17	Cook	031		0278		STCTY-17031 TRACT- 0278 IN CHICAGO IL	7783	5	2386	1097	2737	440	1212	1899	0	2	3	16	56	100	222	438	271	50	5	1	0	33.68
G17003100279	1940	Illinois	17	Cook	031		0279		STCTY-17031 TRACT- 0279 IN CHICAGO IL	0	0	0	0	0	0	0	0	0	0	0	0	0	0	0	0	0	0	0	0	0	0.00
G17003100280	1940	Illinois	17	Cook	031		0280		STCTY-17031 TRACT- 0280 IN CHICAGO IL	12430	6	3528	1391	4094	864	1568	3392	0	0	0	24	61	167	251	798	816	158	20	2	0	37.59
G17003100281	1940	Illinois	17	Cook	031		0281		STCTY-17031 TRACT- 0281 IN CHICAGO IL	3260	0	902	362	1037	226	414	883	0	1	0	2	6	25	73	228	239	40	3	0	0	38.34
G17003100282	1940	Illinois	17	Cook	031		0282		STCTY-17031 TRACT- 0282 IN CHICAGO IL	1854	0	533	232	596	139	257	490	0	0	1	2	8	26	54	168	108	27	1	0	0	35.84
G17003100283	1940	Illinois	17	Cook	031		0283		STCTY-17031 TRACT- 0283 IN CHICAGO IL	2669	1	757	314	911	221	366	691	2	0	2	16	39	100	122	176	88	31	20	6	0	30.64
G17003100284	1940	Illinois	17	Cook	031		0284		STCTY-17031 TRACT- 0284 IN CHICAGO IL	2429	0	584	241	763	173	300	660	2	0	4	28	54	110	110	137	24	2	1	0	0	26.23
G17003100285	1940	Illinois	17	Cook	031		0285		STCTY-17031 TRACT- 0285 IN CHICAGO IL	3965	11	1161	671	1342	256	743	980	0	1	4	13	47	96	151	232	192	77	28	1	0	34.20
G17003100286	1940	Illinois	17	Cook	031		0286		STCTY-17031 TRACT- 0286 IN CHICAGO IL	4715	8	1343	577	1626	374	696	1111	0	2	29	140	98	143	146	317	174	27	9	3	0	29.02
G17003100287	1940	Illinois	17	Cook	031		0287		STCTY-17031 TRACT- 0287 IN CHICAGO IL	2786	28	694	289	894	232	319	715	1	0	1	7	49	100	112	122	20	5	2	1	0	26.82
G17003100288	1940	Illinois	17	Cook	031		0288		STCTY-17031 TRACT- 0288 IN CHICAGO IL	3801	98	969	330	1222	265	376	1041	0	0	5	27	66	212	247	174	40	4	2	1	1	26.11
G17003100289	1940	Illinois	17	Cook	031		0289		STCTY-17031 TRACT- 0289 IN CHICAGO IL	4816	69	1105	473	1568	374	615	1120	1	1	5	72	193	332	218	118	11	4	0	0	0	22.59
G17003100290	1940	Illinois	17	Cook	031		0290		STCTY-17031 TRACT- 0290 IN CHICAGO IL	4758	197	1113	550	1591	338	681	1127	1	5	16	103	216	286	187	135	8	3	1	1	0	21.95
G17003100291	1940	Illinois	17	Cook	031		0291		STCTY-17031 TRACT- 0291 IN CHICAGO IL	4980	4	1229	595	1656	372	703	1168	1	7	27	103	255	372	210	108	15	1	0	0	0	21.60
G17003100292	1940	Illinois	17	Cook	031		0292		STCTY-17031 TRACT- 0292 IN CHICAGO IL	5915	3	1887	885	2144	371	996	1491	1	2	11	29	95	182	287	488	136	26	3	1	0	29.98
G17003100293	1940	Illinois	17	Cook	031		0293		STCTY-17031 TRACT- 0293 IN CHICAGO IL	6993	0	1864	990	2324	586	1089	1676	0	1	15	90	224	468	365	342	53	0	2	1	0	24.31
G17003100294	1940	Illinois	17	Cook	031		0294		STCTY-17031 TRACT- 0294 IN CHICAGO IL	7017	0	2041	969	2570	554	1123	1533	3	6	30	148	343	546	309	192	22	5	6	2	0	22.03
G17003100295	1940	Illinois	17	Cook	031		0295		STCTY-17031 TRACT- 0295 IN CHICAGO IL	2207	0	546	205	691	188	244	581	0	4	1	20	72	126	139	128	18	0	1	0	0	25.63
G17003100296	1940	Illinois	17	Cook	031		0296		STCTY-17031 TRACT- 0296 IN CHICAGO IL	1956	0	570	290	665	131	327	481	1	0	1	21	51	90	89	143	41	13	0	0	0	27.93
G17003100297	1940	Illinois	17	Cook	031		0297		STCTY-17031 TRACT- 0297 IN CHICAGO IL	142	0	39	16	47	13	16	43	0	0	0	5	3	5	5	5	0	0	0	0	0	0.00
G17003100298	1940	Illinois	17	Cook	031		0298		STCTY-17031 TRACT- 0298 IN CHICAGO IL	7708	82	1906	926	2477	625	1108	1885	0	3	13	78	144	346	417	473	123	24	1	0	0	27.22
G17003100299	1940	Illinois	17	Cook	031		0299		STCTY-17031 TRACT- 0299 IN CHICAGO IL	5751	73	1414	896	1784	409	1015	1467	0	1	9	26	70	183	307	456	97	7	0	1	0	29.21
G17003100300	1940	Illinois	17	Cook	031		0300		STCTY-17031 TRACT- 0300 IN CHICAGO IL	4201	0	1221	557	1448	365	625	1019	2	1	21	63	92	199	202	230	122	18	5	0	0	26.96
G17003100301	1940	Illinois	17	Cook	031		0301		STCTY-17031 TRACT- 0301 IN CHICAGO IL	11496	26	3187	1572	3829	845	1791	2812	0	1	5	40	128	330	517	986	253	65	9	0	0	30.98
G17003100302	1940	Illinois	17	Cook	031		0302		STCTY-17031 TRACT- 0302 IN CHICAGO IL	3406	2	1024	420	1188	219	474	862	0	1	0	9	29	66	123	258	159	44	15	0	0	34.31
G17003100303	1940	Illinois	17	Cook	031		0303		STCTY-17031 TRACT- 0303 IN CHICAGO IL	5770	20	1621	823	1947	382	940	1382	0	2	11	36	110	202	276	450	127	12	2	3	1	29.12
G17003100304	1940	Illinois	17	Cook	031		0304		STCTY-17031 TRACT- 0304 IN CHICAGO IL	6453	4	1877	1304	2131	376	1404	1534	0	4	5	12	34	100	238	545	295	81	15	3	0	34.51
G17003100305	1940	Illinois	17	Cook	031		0305		STCTY-17031 TRACT- 0305 IN CHICAGO IL	919	1	263	107	344	67	130	225	0	0	0	14	30	53	45	41	14	1	0	0	0	24.72
G17003100306	1940	Illinois	17	Cook	031		0306		STCTY-17031 TRACT- 0306 IN CHICAGO IL	2825	0	743	342	960	206	406	696	3	0	8	41	132	210	140	83	3	0	1	0	0	22.51
G17003100307	1940	Illinois	17	Cook	031		0307		STCTY-17031 TRACT- 0307 IN CHICAGO IL	2116	0	532	301	680	150	335	489	0	0	7	37	107	174	104	49	6	1	0	0	0	22.13
G17003100308	1940	Illinois	17	Cook	031		0308		STCTY-17031 TRACT- 0308 IN CHICAGO IL	1383	0	297	118	437	116	141	339	1	0	2	17	70	101	37	39	6	1	3	0	0	21.90
G17003100309	1940	Illinois	17	Cook	031		0309		STCTY-17031 TRACT- 0309 IN CHICAGO IL	8963	5	2607	1183	3186	782	1350	2102	8	14	66	160	327	444	359	472	279	70	8	3	1	25.70
G17003100310	1940	Illinois	17	Cook	031		0310		STCTY-17031 TRACT- 0310 IN CHICAGO IL	5607	0	1408	695	1810	449	799	1387	0	7	29	135	279	441	275	128	28	2	0	0	0	21.90
G17003100311	1940	Illinois	17	Cook	031		0311		STCTY-17031 TRACT- 0311 IN CHICAGO IL	7374	0	1665	880	2345	664	1008	1821	1	26	59	254	566	523	267	162	24	5	4	0	0	19.88
G17003100312	1940	Illinois	17	Cook	031		0312		STCTY-17031 TRACT- 0312 IN CHICAGO IL	2959	0	662	334	951	245	422	729	0	5	25	131	221	199	75	65	6	1	0	0	0	19.09
G17003100313	1940	Illinois	17	Cook	031		0313		STCTY-17031 TRACT- 0313 IN CHICAGO IL	7299	0	1877	960	2606	582	1123	1606	7	19	56	277	469	420	213	146	20	10	1	0	1	19.41
G17003100314	1940	Illinois	17	Cook	031		0314		STCTY-17031 TRACT- 0314 IN CHICAGO IL	4385	0	1027	594	1459	383	689	991	0	8	74	224	300	309	100	57	5	4	1	0	0	18.42
G17003100315	1940	Illinois	17	Cook	031		0315		STCTY-17031 TRACT- 0315 IN CHICAGO IL	2158	3	488	299	749	206	367	463	3	1	26	107	140	131	64	16	4	0	0	0	0	18.39
G17003100316	1940	Illinois	17	Cook	031		0316		STCTY-17031 TRACT- 0316 IN CHICAGO IL	5495	39	1276	611	1745	450	727	1331	1	4	22	88	212	306	287	195	24	3	3	1	0	23.52
G17003100317	1940	Illinois	17	Cook	031		0317		STCTY-17031 TRACT- 0317 IN CHICAGO IL	6663	7	1510	643	2180	596	786	1614	2	16	58	276	511	419	201	85	9	0	1	0	0	18.78
G17003100318	1940	Illinois	17	Cook	031		0318		STCTY-17031 TRACT- 0318 IN CHICAGO IL	5074	0	1147	410	1617	478	546	1261	3	3	27	77	264	335	274	171	20	4	2	1	0	22.73
G17003100319	1940	Illinois	17	Cook	031		0319		STCTY-17031 TRACT- 0319 IN CHICAGO IL	2396	15	525	192	843	409	239	495	3	6	71	206	95	127	78	40	4	1	1	1	1	16.13
G17003100320	1940	Illinois	17	Cook	031		0320		STCTY-17031 TRACT- 0320 IN CHICAGO IL	374	1	96	20	136	30	25	95	0	0	0	10	36	22	18	9	2	1	0	0	0	0.00
G17003100321	1940	Illinois	17	Cook	031		0321		STCTY-17031 TRACT- 0321 IN CHICAGO IL	4263	0	1231	388	1301	266	420	1299	0	0	0	4	0	10	12	44	60	63	53	42	3	51.96
G17003100322	1940	Illinois	17	Cook	031		0322		STCTY-17031 TRACT- 0322 IN CHICAGO IL	6661	0	2054	612	2203	424	667	1982	0	0	0	1	2	11	21	92	681	293	44	6	0	46.09
G17003100323	1940	Illinois	17	Cook	031		0323		STCTY-17031 TRACT- 0323 IN CHICAGO IL	5079	0	1569	511	1693	278	547	1486	0	0	0	5	12	27	27	140	468	266	10	0	0	45.19
G17003100324	1940	Illinois	17	Cook	031		0324		STCTY-17031 TRACT- 0324 IN CHICAGO IL	2820	0	851	279	963	205	316	779	0	0	0	0	17	26	43	106	185	50	2	0	1	40.74
G17003100325	1940	Illinois	17	Cook	031		0325		STCTY-17031 TRACT- 0325 IN CHICAGO IL	637	0	202	66	236	33	77	168	0	0	1	1	4	8	22	42	30	4	0	0	0	34.26
G17003100326	1940	Illinois	17	Cook	031		0326		STCTY-17031 TRACT- 0326 IN CHICAGO IL	5032	0	1523	525	1655	371	566	1560	0	0	0	3	2	3	6	69	180	143	115	31	5	50.58
G17003100327	1940	Illinois	17	Cook	031		0327		STCTY-17031 TRACT- 0327 IN CHICAGO IL	7205	0	2245	825	2395	449	883	2278	0	0	0	8	4	13	29	102	432	411	243	11	0	50.44
G17003100328	1940	Illinois	17	Cook	031		0328		STCTY-17031 TRACT- 0328 IN CHICAGO IL	3160	0	927	347	1046	178	390	890	0	0	1	3	0	3	18	54	192	107	34	1	0	46.14
G17003100329	1940	Illinois	17	Cook	031		0329		STCTY-17031 TRACT- 0329 IN CHICAGO IL	1026	0	304	95	337	70	104	312	0	0	0	0	4	4	21	56	46	13	3	0	0	37.45
G17003100330	1940	Illinois	17	Cook	031		0330		STCTY-17031 TRACT- 0330 IN CHICAGO IL	6448	0	1958	703	2159	460	748	2062	0	0	1	6	12	38	68	266	411	289	112	15	2	44.83
G17003100331	1940	Illinois	17	Cook	031		0331		STCTY-17031 TRACT- 0331 IN CHICAGO IL	5226	0	1505	690	1671	432	750	1631	0	0	0	5	10	11	29	106	232	150	64	11	0	45.88
G17003100332	1940	Illinois	17	Cook	031		0332		STCTY-17031 TRACT- 0332 IN CHICAGO IL	6217	0	1808	927	1972	399	975	1793	0	0	1	1	4	11	31	170	533	274	86	3	0	45.86
G17003100333	1940	Illinois	17	Cook	031		0333		STCTY-17031 TRACT- 0333 IN CHICAGO IL	1964	6	624	277	694	122	305	541	0	0	0	1	7	9	17	103	186	65	12	0	0	42.89
G17003100334	1940	Illinois	17	Cook	031		0334		STCTY-17031 TRACT- 0334 IN CHICAGO IL	6416	0	1915	1144	2090	394	1240	1919	0	1	1	15	33	72	98	403	594	338	161	52	5	43.94
G17003100335	1940	Illinois	17	Cook	031		0335		STCTY-17031 TRACT- 0335 IN CHICAGO IL	5709	7	1761	820	1953	398	885	1705	1	4	2	26	27	48	77	212	369	264	111	34	2	44.69
G17003100336	1940	Illinois	17	Cook	031		0336		STCTY-17031 TRACT- 0336 IN CHICAGO IL	5658	1	1687	595	1868	437	654	1664	1	8	4	17	33	50	120	330	293	110	22	0	0	37.41
G17003100337	1940	Illinois	17	Cook	031		0337		STCTY-17031 TRACT- 0337 IN CHICAGO IL	3708	12	1000	336	1219	272	411	1034	0	0	2	8	25	70	129	274	120	22	5	0	0	32.91
G17003100338	1940	Illinois	17	Cook	031		0338		STCTY-17031 TRACT- 0338 IN CHICAGO IL	7672	3	2301	1626	2435	475	1699	2296	0	2	7	17	20	31	120	281	603	565	420	181	28	50.50
G17003100339	1940	Illinois	17	Cook	031		0339		STCTY-17031 TRACT- 0339 IN CHICAGO IL	8598	10	2714	1624	2962	484	1745	2414	0	3	3	15	36	83	127	329	775	583	314	100	17	47.20
G17003100340	1940	Illinois	17	Cook	031		0340		STCTY-17031 TRACT- 0340 IN CHICAGO IL	10841	5	3147	1694	3536	681	1863	3133	3	2	1	23	24	48	129	816	996	462	189	50	3	42.78
G17003100341	1940	Illinois	17	Cook	031		0341		STCTY-17031 TRACT- 0341 IN CHICAGO IL	11078	9	3174	1450	3408	769	1552	3363	0	1	0	5	12	23	33	286	623	613	442	160	45	51.76
G17003100342	1940	Illinois	17	Cook	031		0342		STCTY-17031 TRACT- 0342 IN CHICAGO IL	3364	0	1015	411	1131	189	459	977	0	0	1	3	2	4	11	184	220	88	63	15	0	43.61
G17003100343	1940	Illinois	17	Cook	031		0343		STCTY-17031 TRACT- 0343 IN CHICAGO IL	11029	7	3215	1576	3556	666	1732	3267	0	1	0	11	25	41	71	702	1007	456	314	41	0	44.30
G17003100344	1940	Illinois	17	Cook	031		0344		STCTY-17031 TRACT- 0344 IN CHICAGO IL	2296	0	566	179	717	129	209	627	0	0	0	2	9	31	62	145	62	25	3	1	0	34.05
G17003100345	1940	Illinois	17	Cook	031		0345		STCTY-17031 TRACT- 0345 IN CHICAGO IL	3245	0	1008	381	1125	202	421	973	0	0	0	4	22	34	43	137	297	173	51	2	1	44.28
G17003100346	1940	Illinois	17	Cook	031		0346		STCTY-17031 TRACT- 0346 IN CHICAGO IL	3743	1	1083	567	1239	249	637	979	1	2	10	46	53	79	102	231	197	138	31	3	2	36.19
G17003100347	1940	Illinois	17	Cook	031		0347		STCTY-17031 TRACT- 0347 IN CHICAGO IL	3666	6	1118	535	1282	216	606	1022	0	0	0	36	43	131	100	211	231	145	46	21	2	37.70
G17003100348	1940	Illinois	17	Cook	031		0348		STCTY-17031 TRACT- 0348 IN CHICAGO IL	4450	2	1238	513	1438	308	576	1298	0	0	1	12	9	43	81	195	331	153	36	1	0	42.22
G17003100349	1940	Illinois	17	Cook	031		0349		STCTY-17031 TRACT- 0349 IN CHICAGO IL	6376	1	1742	811	2006	503	902	1796	0	2	7	18	20	81	92	292	417	238	64	6	0	42.05
G17003100350	1940	Illinois	17	Cook	031		0350		STCTY-17031 TRACT- 0350 IN CHICAGO IL	6324	0	1766	751	2035	479	876	1852	0	0	4	10	53	62	155	408	394	159	70	20	0	38.90
G17003100351	1940	Illinois	17	Cook	031		0351		STCTY-17031 TRACT- 0351 IN CHICAGO IL	3294	1	1105	560	1275	171	633	762	0	0	3	21	48	84	134	268	179	94	13	2	0	34.46
G17003100352	1940	Illinois	17	Cook	031		0352		STCTY-17031 TRACT- 0352 IN CHICAGO IL	7025	7	2053	881	2241	562	956	2101	0	1	1	11	9	24	37	168	375	495	345	58	8	52.33
G17003100353	1940	Illinois	17	Cook	031		0353		STCTY-17031 TRACT- 0353 IN CHICAGO IL	6555	2	1811	706	2089	505	788	1782	0	0	2	5	30	61	111	308	420	149	36	0	0	40.55
G17003100354	1940	Illinois	17	Cook	031		0354		STCTY-17031 TRACT- 0354 IN CHICAGO IL	3769	4	983	399	1131	321	470	1070	0	0	0	1	8	18	38	170	237	89	52	11	0	42.75
G17003100355	1940	Illinois	17	Cook	031		0355		STCTY-17031 TRACT- 0355 IN CHICAGO IL	2193	7	627	269	735	149	301	645	0	2	0	5	19	42	56	182	157	34	2	0	0	36.40
G17003100356	1940	Illinois	17	Cook	031		0356		STCTY-17031 TRACT- 0356 IN CHICAGO IL	1230	1	356	171	413	78	203	326	0	0	0	0	6	7	26	91	115	50	6	1	0	41.33
G17003100357	1940	Illinois	17	Cook	031		0357		STCTY-17031 TRACT- 0357 IN CHICAGO IL	1769	5	571	348	662	107	374	471	0	0	2	20	49	56	44	101	173	80	36	18	5	40.66
G17003100358	1940	Illinois	17	Cook	031		0358		STCTY-17031 TRACT- 0358 IN CHICAGO IL	4220	0	1287	564	1496	280	625	1148	0	5	39	105	120	144	114	306	214	59	39	31	19	31.80
G17003100359	1940	Illinois	17	Cook	031		0359		STCTY-17031 TRACT- 0359 IN CHICAGO IL	4488	742	1220	439	1496	323	524	1224	7	3	13	64	97	262	227	319	116	27	9	2	0	27.30
G17003100360	1940	Illinois	17	Cook	031		0360		STCTY-17031 TRACT- 0360 IN CHICAGO IL	2371	1892	483	215	717	190	315	642	0	1	0	17	40	121	146	120	43	6	1	1	0	26.86
G17003100361	1940	Illinois	17	Cook	031		0361		STCTY-17031 TRACT- 0361 IN CHICAGO IL	1128	308	310	92	396	88	106	334	0	5	20	38	22	42	38	76	31	17	2	0	1	27.00
G17003100362	1940	Illinois	17	Cook	031		0362		STCTY-17031 TRACT- 0362 IN CHICAGO IL	3170	10	779	270	1030	229	350	853	0	1	7	76	60	161	176	204	49	8	0	0	0	26.38
G17003100363	1940	Illinois	17	Cook	031		0363		STCTY-17031 TRACT- 0363 IN CHICAGO IL	3093	3	874	319	980	250	368	886	0	0	1	0	6	13	24	122	238	126	76	10	0	45.47
G17003100364	1940	Illinois	17	Cook	031		0364		STCTY-17031 TRACT- 0364 IN CHICAGO IL	2521	0	729	292	847	181	336	683	0	0	0	2	12	11	25	194	187	43	3	0	0	39.22
G17003100365	1940	Illinois	17	Cook	031		0365		STCTY-17031 TRACT- 0365 IN CHICAGO IL	3132	2	1042	346	1194	213	406	797	0	0	0	4	18	22	35	228	221	59	6	0	0	39.04
G17003100366	1940	Illinois	17	Cook	031		0366		STCTY-17031 TRACT- 0366 IN CHICAGO IL	3848	7	905	327	1178	302	425	1050	0	0	0	13	45	67	127	273	118	8	3	0	0	32.25
G17003100367	1940	Illinois	17	Cook	031		0367		STCTY-17031 TRACT- 0367 IN CHICAGO IL	3504	0	763	273	1078	290	364	912	0	0	0	12	59	95	108	244	76	6	0	0	0	30.57
G17003100368	1940	Illinois	17	Cook	031		0368		STCTY-17031 TRACT- 0368 IN CHICAGO IL	7575	5	2262	1205	2555	520	1315	2104	0	0	4	151	184	210	155	529	508	245	135	48	10	36.79
G17003100369	1940	Illinois	17	Cook	031		0369		STCTY-17031 TRACT- 0369 IN CHICAGO IL	4737	1	1264	607	1598	303	749	1233	1	1	7	56	48	96	127	241	267	60	12	5	5	34.77
G17003100370	1940	Illinois	17	Cook	031		0370		STCTY-17031 TRACT- 0370 IN CHICAGO IL	1675	1	608	250	692	119	277	411	0	0	0	47	115	113	127	128	69	28	15	3	1	26.39
G17003100371	1940	Illinois	17	Cook	031		0371		STCTY-17031 TRACT- 0371 IN CHICAGO IL	1726	0	517	308	654	87	362	408	0	2	12	73	70	146	106	92	38	13	8	2	0	23.75
G17003100372	1940	Illinois	17	Cook	031		0372		STCTY-17031 TRACT- 0372 IN CHICAGO IL	5469	5	1413	603	1827	340	769	1464	1	6	23	77	134	192	222	417	207	43	7	2	0	29.75
G17003100373	1940	Illinois	17	Cook	031		0373		STCTY-17031 TRACT- 0373 IN CHICAGO IL	5443	1	1323	480	1764	391	640	1437	1	0	6	30	101	204	264	320	99	8	3	0	0	27.83
G17003100374	1940	Illinois	17	Cook	031		0374		STCTY-17031 TRACT- 0374 IN CHICAGO IL	538	0	110	45	151	56	52	154	0	0	0	0	3	6	13	40	3	2	0	0	0	0.00
G17003100375	1940	Illinois	17	Cook	031		0375		STCTY-17031 TRACT- 0375 IN CHICAGO IL	1959	0	404	135	591	145	197	523	0	0	1	2	16	52	93	125	28	0	0	0	0	29.20
G17003100376	1940	Illinois	17	Cook	031		0376		STCTY-17031 TRACT- 0376 IN CHICAGO IL	1654	1557	274	130	431	151	212	455	0	0	3	9	35	107	120	87	7	0	0	0	0	25.75
G17003100377	1940	Illinois	17	Cook	031		0377		STCTY-17031 TRACT- 0377 IN CHICAGO IL	4211	3537	726	431	1197	388	634	1169	0	1	17	65	103	214	211	187	69	20	12	2	1	25.71
G17003100378	1940	Illinois	17	Cook	031		0378		STCTY-17031 TRACT- 0378 IN CHICAGO IL	3454	2501	585	379	886	345	478	966	0	18	30	68	143	250	169	91	22	5	2	1	0	22.31
G17003100379	1940	Illinois	17	Cook	031		0379		STCTY-17031 TRACT- 0379 IN CHICAGO IL	858	565	168	138	240	58	174	231	0	0	0	2	9	55	71	58	8	1	0	1	0	27.07
G17003100380	1940	Illinois	17	Cook	031		0380		STCTY-17031 TRACT- 0380 IN CHICAGO IL	454	255	110	35	152	57	55	131	2	4	25	27	8	18	15	26	9	2	1	0	0	20.19
G17003100381	1940	Illinois	17	Cook	031		0381		STCTY-17031 TRACT- 0381 IN CHICAGO IL	610	55	129	34	165	110	51	186	5	19	55	143	25	13	6	6	5	0	0	0	0	11.58
G17003100382	1940	Illinois	17	Cook	031		0382		STCTY-17031 TRACT- 0382 IN CHICAGO IL	3205	39	752	290	1038	250	370	853	0	2	3	31	92	142	194	181	47	11	1	1	0	26.63
G17003100383	1940	Illinois	17	Cook	031		0383		STCTY-17031 TRACT- 0383 IN CHICAGO IL	1762	16	499	215	705	127	291	387	1	1	42	102	163	120	73	51	39	8	1	1	0	19.25
G17003100384	1940	Illinois	17	Cook	031		0384		STCTY-17031 TRACT- 0384 IN CHICAGO IL	1311	23	376	188	446	162	198	315	0	2	8	83	69	82	69	64	18	2	0	0	0	21.73
G17003100385	1940	Illinois	17	Cook	031		0385		STCTY-17031 TRACT- 0385 IN CHICAGO IL	323	306	41	11	68	32	23	101	0	0	0	2	5	28	17	11	0	0	1	0	0	0.00
G17003100386	1940	Illinois	17	Cook	031		0386		STCTY-17031 TRACT- 0386 IN CHICAGO IL	502	501	49	17	90	71	25	160	0	0	0	1	12	25	40	29	1	0	0	0	0	26.50
G17003100387	1940	Illinois	17	Cook	031		0387		STCTY-17031 TRACT- 0387 IN CHICAGO IL	170	166	23	10	41	14	20	48	0	0	0	0	7	12	11	9	0	0	0	0	0	0.00
G17003100388	1940	Illinois	17	Cook	031		0388		STCTY-17031 TRACT- 0388 IN CHICAGO IL	1047	0	231	72	323	77	104	284	0	2	11	28	43	73	58	42	3	0	0	0	0	22.65
G17003100389	1940	Illinois	17	Cook	031		0389		STCTY-17031 TRACT- 0389 IN CHICAGO IL	663	1	151	59	204	59	70	169	0	0	2	16	23	25	30	44	4	1	1	0	0	25.67
G17003100390	1940	Illinois	17	Cook	031		0390		STCTY-17031 TRACT- 0390 IN CHICAGO IL	3097	0	699	204	891	232	286	813	0	1	5	23	111	196	115	81	23	8	1	0	0	23.12
G17003100391	1940	Illinois	17	Cook	031		0391		STCTY-17031 TRACT- 0391 IN CHICAGO IL	206	0	62	28	73	19	30	55	0	0	0	4	7	14	9	11	3	0	0	0	0	0.00
G17003100392	1940	Illinois	17	Cook	031		0392		STCTY-17031 TRACT- 0392 IN CHICAGO IL	2300	0	483	184	673	201	242	604	0	0	0	1	11	61	101	150	32	6	0	0	0	29.97
G17003100393	1940	Illinois	17	Cook	031		0393		STCTY-17031 TRACT- 0393 IN CHICAGO IL	1891	0	362	135	562	180	174	550	0	1	1	19	53	79	60	77	11	2	0	1	0	24.44
G17003100394	1940	Illinois	17	Cook	031		0394		STCTY-17031 TRACT- 0394 IN CHICAGO IL	733	91	112	45	149	152	51	205	0	0	0	2	3	17	37	29	7	0	1	0	0	0.00
G17003100395	1940	Illinois	17	Cook	031		0395		STCTY-17031 TRACT- 0395 IN CHICAGO IL	2095	19	474	146	604	181	184	568	0	0	0	34	79	137	86	56	10	0	0	0	0	22.71
G17003100396	1940	Illinois	17	Cook	031		0396		STCTY-17031 TRACT- 0396 IN CHICAGO IL	936	0	202	67	271	81	101	244	0	0	1	11	33	43	34	31	3	0	0	0	0	23.34
G17003100397	1940	Illinois	17	Cook	031		0397		STCTY-17031 TRACT- 0397 IN CHICAGO IL	4497	376	847	312	1300	365	446	1211	0	0	1	22	91	202	251	219	18	0	0	0	0	26.21
G17003100398	1940	Illinois	17	Cook	031		0398		STCTY-17031 TRACT- 0398 IN CHICAGO IL	429	0	86	33	119	42	46	108	0	0	0	5	7	14	30	30	3	1	1	0	0	0.00
G17003100399	1940	Illinois	17	Cook	031		0399		STCTY-17031 TRACT- 0399 IN CHICAGO IL	583	3	127	117	174	61	129	134	0	0	0	21	21	33	28	28	7	1	0	0	0	23.67
G17003100400	1940	Illinois	17	Cook	031		0400		STCTY-17031 TRACT- 0400 IN CHICAGO IL	261	0	32	213	35	6	213	2	0	1	1	1	2	2	0	0	0	0	0	0	0	0.00
G17003100401	1940	Illinois	17	Cook	031		0401		STCTY-17031 TRACT- 0401 IN CHICAGO IL	2230	266	357	669	508	111	710	589	0	3	4	4	26	64	65	50	12	0	0	1	0	25.54
G17003100402	1940	Illinois	17	Cook	031		0402		STCTY-17031 TRACT- 0402 IN CHICAGO IL	2434	1089	399	199	699	199	300	654	0	1	1	21	75	137	153	119	9	1	0	1	0	25.28
G17003100403	1940	Illinois	17	Cook	031		0403		STCTY-17031 TRACT- 0403 IN CHICAGO IL	2914	119	647	197	867	241	240	774	0	0	6	23	98	211	166	105	8	1	0	1	0	23.82
G17003100404	1940	Illinois	17	Cook	031		0404		STCTY-17031 TRACT- 0404 IN CHICAGO IL	453	0	159	97	199	25	120	83	0	1	14	18	22	11	6	8	6	4	0	2	0	0.00
G17003100405	1940	Illinois	17	Cook	031		0405		STCTY-17031 TRACT- 0405 IN CHICAGO IL	885	4	157	81	259	90	111	206	0	0	2	9	14	28	58	53	5	0	0	0	0	27.22
G17003100406	1940	Illinois	17	Cook	031		0406		STCTY-17031 TRACT- 0406 IN CHICAGO IL	404	5	86	34	133	33	58	92	0	0	0	1	10	17	10	14	1	1	0	1	0	0.00
G17003100407	1940	Illinois	17	Cook	031		0407		STCTY-17031 TRACT- 0407 IN CHICAGO IL	3858	1	774	319	1167	385	431	965	0	4	33	153	164	241	206	136	12	7	2	2	1	22.12
G17003100408	1940	Illinois	17	Cook	031		0408		STCTY-17031 TRACT- 0408 IN CHICAGO IL	1913	0	358	176	473	306	200	541	0	0	0	8	32	44	77	108	20	2	0	0	0	28.49
G17003100409	1940	Illinois	17	Cook	031		0409		STCTY-17031 TRACT- 0409 IN CHICAGO IL	838	0	131	62	219	87	82	213	0	1	8	12	47	43	26	15	4	0	0	0	0	20.66
G17003100410	1940	Illinois	17	Cook	031		0410		STCTY-17031 TRACT- 0410 IN CHICAGO IL	3874	7	927	354	1310	369	456	1045	3	36	180	221	181	152	133	172	38	2	3	3	0	17.87
G17003100411	1940	Illinois	17	Cook	031		0411		STCTY-17031 TRACT- 0411 IN CHICAGO IL	917	0	207	62	272	102	83	265	15	8	26	82	44	31	21	44	3	0	1	0	0	15.24
G17003100412	1940	Illinois	17	Cook	031		0412		STCTY-17031 TRACT- 0412 IN CHICAGO IL	1360	181	341	121	500	129	159	372	16	36	57	80	93	57	38	32	20	5	1	0	1	16.06
G17003100413	1940	Illinois	17	Cook	031		0413		STCTY-17031 TRACT- 0413 IN CHICAGO IL	4072	167	975	627	1399	437	764	960	50	86	112	218	213	170	141	149	46	38	15	3	0	18.13
G17003100414	1940	Illinois	17	Cook	031		0414		STCTY-17031 TRACT- 0414 IN CHICAGO IL	4652	2	1239	714	1647	696	792	901	33	79	327	399	251	200	145	146	110	37	22	2	2	15.27
G17003100415	1940	Illinois	17	Cook	031		0415		STCTY-17031 TRACT- 0415 IN CHICAGO IL	2466	325	760	117	1207	520	171	370	128	128	187	379	64	61	52	41	24	23	4	3	0	10.87
G17003100416	1940	Illinois	17	Cook	031		0416		STCTY-17031 TRACT- 0416 IN CHICAGO IL	1771	40	628	34	1234	346	53	108	46	386	121	102	26	11	6	2	1	0	0	0	0	6.08
G17003100417	1940	Illinois	17	Cook	031		0417		STCTY-17031 TRACT- 0417 IN CHICAGO IL	844	0	340	8	690	129	10	11	0	4	5	35	2	2	2	1	2	1	1	1	0	0.00
G17003100418	1940	Illinois	17	Cook	031		0418		STCTY-17031 TRACT- 0418 IN CHICAGO IL	5694	16	1711	652	2559	851	774	919	41	273	534	405	245	135	73	105	42	12	11	9	0	10.67
G17003100419	1940	Illinois	17	Cook	031		0419		STCTY-17031 TRACT- 0419 IN CHICAGO IL	3321	20	973	125	1842	795	147	326	4	29	144	620	98	64	69	51	9	5	6	3	0	12.52
G17003100420	1940	Illinois	17	Cook	031		0420		STCTY-17031 TRACT- 0420 IN CHICAGO IL	3465	4	1280	49	2719	565	65	91	1	6	92	162	63	22	6	30	8	3	1	1	1	12.56
G17003100421	1940	Illinois	17	Cook	031		0421		STCTY-17031 TRACT- 0421 IN CHICAGO IL	3838	8	712	220	1135	373	330	999	3	1	14	83	155	237	163	107	11	1	1	0	1	22.30
G17003100422	1940	Illinois	17	Cook	031		0422		STCTY-17031 TRACT- 0422 IN CHICAGO IL	3549	16	651	195	1241	370	277	790	1	7	24	71	144	180	180	112	22	6	1	1	0	23.04
G17003100423	1940	Illinois	17	Cook	031		0423		STCTY-17031 TRACT- 0423 IN CHICAGO IL	831	89	257	19	446	143	29	111	0	2	4	163	34	34	28	10	0	1	0	0	0	13.55
G17003100424	1940	Illinois	17	Cook	031		0424		STCTY-17031 TRACT- 0424 IN CHICAGO IL	51	0	37	2	41	1	2	4	0	0	0	0	0	1	1	2	0	0	0	0	0	0.00
G17003100425	1940	Illinois	17	Cook	031		0425		STCTY-17031 TRACT- 0425 IN CHICAGO IL	792	234	116	56	221	73	78	208	0	0	0	7	42	51	20	13	2	0	0	0	0	21.31
G17003100426	1940	Illinois	17	Cook	031		0426		STCTY-17031 TRACT- 0426 IN CHICAGO IL	853	41	142	54	242	90	78	221	0	0	6	19	53	47	14	9	0	0	0	0	0	19.12
G17003100427	1940	Illinois	17	Cook	031		0427		STCTY-17031 TRACT- 0427 IN CHICAGO IL	628	5	142	55	204	67	74	151	0	0	0	9	10	26	25	50	9	1	0	0	0	28.50
G17003100428	1940	Illinois	17	Cook	031		0428		STCTY-17031 TRACT- 0428 IN CHICAGO IL	4995	134	930	302	1449	473	416	1315	1	5	6	58	123	225	216	250	32	3	1	0	0	25.47
G17003100429	1940	Illinois	17	Cook	031		0429		STCTY-17031 TRACT- 0429 IN CHICAGO IL	4691	162	949	255	1223	239	318	1238	0	0	0	5	18	106	55	50	9	0	0	0	0	24.15
G17003100430	1940	Illinois	17	Cook	031		0430		STCTY-17031 TRACT- 0430 IN CHICAGO IL	277	0	54	23	70	40	30	77	0	0	0	3	7	9	3	24	2	1	0	0	0	0.00
G17003100431	1940	Illinois	17	Cook	031		0431		STCTY-17031 TRACT- 0431 IN CHICAGO IL	2335	619	415	151	677	205	228	608	0	0	2	21	53	114	98	124	24	4	1	0	0	26.06
G17003100432	1940	Illinois	17	Cook	031		0432		STCTY-17031 TRACT- 0432 IN CHICAGO IL	4129	401	814	248	1632	295	327	968	2	2	11	140	224	155	95	90	14	2	0	0	1	19.25
G17003100433	1940	Illinois	17	Cook	031		0433		STCTY-17031 TRACT- 0433 IN CHICAGO IL	1838	800	294	84	479	169	142	561	0	0	3	42	128	141	61	36	7	0	1	0	0	20.79
G17003100434	1940	Illinois	17	Cook	031		0434		STCTY-17031 TRACT- 0434 IN CHICAGO IL	5774	4703	694	249	1442	541	482	1744	0	2	10	86	373	582	260	92	4	0	1	0	0	21.51
G17003100435	1940	Illinois	17	Cook	031		0435		STCTY-17031 TRACT- 0435 IN CHICAGO IL	2311	259	426	134	667	243	195	622	0	0	0	28	113	154	94	69	4	3	0	0	0	22.47
G17003100436	1940	Illinois	17	Cook	031		0436		STCTY-17031 TRACT- 0436 IN CHICAGO IL	1856	2	322	101	509	169	130	436	0	1	2	21	74	88	88	63	9	1	0	1	0	23.82
G17003100437	1940	Illinois	17	Cook	031		0437		STCTY-17031 TRACT- 0437 IN CHICAGO IL	1043	41	196	75	339	79	109	266	1	0	3	29	48	59	51	22	2	1	0	0	0	21.79
G17003100438	1940	Illinois	17	Cook	031		0438		STCTY-17031 TRACT- 0438 IN CHICAGO IL	1181	0	259	111	376	121	135	307	0	0	2	20	36	75	63	47	8	4	1	2	0	24.23
G17003100439	1940	Illinois	17	Cook	031		0439		STCTY-17031 TRACT- 0439 IN CHICAGO IL	652	62	147	50	214	76	67	168	0	0	2	30	38	38	18	6	0	0	0	0	0	18.97
G17003100440	1940	Illinois	17	Cook	031		0440		STCTY-17031 TRACT- 0440 IN CHICAGO IL	2602	2379	260	94	651	216	250	751	1	3	12	88	233	210	85	24	6	0	0	0	0	19.37
G17003100441	1940	Illinois	17	Cook	031		0441		STCTY-17031 TRACT- 0441 IN CHICAGO IL	4329	2028	562	167	1574	373	311	995	1	2	14	91	200	299	166	59	7	3	2	0	0	21.41
G17003100442	1940	Illinois	17	Cook	031		0442		STCTY-17031 TRACT- 0442 IN CHICAGO IL	2042	1355	293	85	572	221	160	608	0	1	20	91	183	155	53	34	4	1	0	0	0	18.84
G17003100443	1940	Illinois	17	Cook	031		0443		STCTY-17031 TRACT- 0443 IN CHICAGO IL	304	179	37	14	81	37	28	78	0	0	1	13	23	23	6	5	0	0	0	0	0	0.00
G17003100444	1940	Illinois	17	Cook	031		0444		STCTY-17031 TRACT- 0444 IN CHICAGO IL	2840	1	827	261	953	202	317	773	0	1	2	2	13	31	57	130	206	72	21	1	0	41.05
G17003100445	1940	Illinois	17	Cook	031		0445		STCTY-17031 TRACT- 0445 IN CHICAGO IL	2063	0	557	220	679	165	257	565	0	2	0	2	9	24	30	139	115	36	26	5	0	38.64
G17003100446	1940	Illinois	17	Cook	031		0446		STCTY-17031 TRACT- 0446 IN CHICAGO IL	1268	1	374	147	411	115	180	380	0	0	0	0	1	4	16	70	89	48	12	4	0	42.98
G17003100447	1940	Illinois	17	Cook	031		0447		STCTY-17031 TRACT- 0447 IN CHICAGO IL	2308	33	655	213	757	158	260	695	0	0	1	10	16	20	17	167	201	88	8	1	0	41.17
G17003100448	1940	Illinois	17	Cook	031		0448		STCTY-17031 TRACT- 0448 IN CHICAGO IL	1361	47	381	124	488	103	150	380	0	0	1	10	16	35	44	102	89	11	6	1	0	34.55
G17003100449	1940	Illinois	17	Cook	031		0449		STCTY-17031 TRACT- 0449 IN CHICAGO IL	1792	0	404	120	561	137	165	484	1	0	1	6	34	70	88	138	31	2	0	0	0	28.68
G17003100450	1940	Illinois	17	Cook	031		0450		STCTY-17031 TRACT- 0450 IN CHICAGO IL	19829	59	5526	2020	6395	1746	2453	5796	0	2	5	51	113	175	237	1492	1457	438	177	43	2	39.64
G17003100451	1940	Illinois	17	Cook	031		0451		STCTY-17031 TRACT- 0451 IN CHICAGO IL	8721	24	2369	863	2792	784	1051	2507	0	1	5	18	57	88	116	489	629	171	33	2	0	39.98
G17003100452	1940	Illinois	17	Cook	031		0452		STCTY-17031 TRACT- 0452 IN CHICAGO IL	8033	77	2010	637	2523	830	857	2294	0	2	6	46	95	163	231	673	410	106	38	2	0	34.60
G17003100453	1940	Illinois	17	Cook	031		0453		STCTY-17031 TRACT- 0453 IN CHICAGO IL	1746	5	397	141	525	155	187	508	0	0	1	3	15	28	55	184	59	8	2	0	0	33.60
G17003100454	1940	Illinois	17	Cook	031		0454		STCTY-17031 TRACT- 0454 IN CHICAGO IL	4291	65	1084	402	1311	438	497	1195	0	0	15	37	40	82	115	264	217	61	29	4	0	34.92
G17003100455	1940	Illinois	17	Cook	031		0455		STCTY-17031 TRACT- 0455 IN CHICAGO IL	2802	6	631	172	838	232	236	773	0	0	0	11	38	108	149	237	62	5	2	0	0	29.50
G17003100456	1940	Illinois	17	Cook	031		0456		STCTY-17031 TRACT- 0456 IN CHICAGO IL	116	36	24	11	35	8	18	27	0	0	0	3	4	7	6	2	1	0	0	0	0	0.00
G17003100457	1940	Illinois	17	Cook	031		0457		STCTY-17031 TRACT- 0457 IN CHICAGO IL	4171	0	1065	476	1336	287	555	1088	0	4	18	23	81	166	202	222	74	11	3	3	0	27.26
G17003100458	1940	Illinois	17	Cook	031		0458		STCTY-17031 TRACT- 0458 IN CHICAGO IL	0	0	0	0	0	0	0	0	0	0	0	0	0	0	0	0	0	0	0	0	0	0.00
G17003100459	1940	Illinois	17	Cook	031		0459		STCTY-17031 TRACT- 0459 IN CHICAGO IL	1808	0	527	201	626	128	218	470	0	1	4	8	36	69	79	113	32	5	2	0	0	28.08
G17003100460	1940	Illinois	17	Cook	031		0460		STCTY-17031 TRACT- 0460 IN CHICAGO IL	13930	2	4025	1254	4565	923	1504	4013	1	4	9	70	162	258	257	548	945	422	146	8	0	40.62
G17003100461	1940	Illinois	17	Cook	031		0461		STCTY-17031 TRACT- 0461 IN CHICAGO IL	3915	10	1052	381	1219	331	449	1186	0	0	2	13	30	79	75	230	294	94	37	0	0	39.41
G17003100462	1940	Illinois	17	Cook	031		0462		STCTY-17031 TRACT- 0462 IN CHICAGO IL	5506	1	1707	699	1903	369	770	1634	1	0	1	19	66	108	117	312	281	83	47	14	0	36.31
G17003100463	1940	Illinois	17	Cook	031		0463		STCTY-17031 TRACT- 0463 IN CHICAGO IL	5988	4	1749	606	1999	466	710	1685	0	1	5	14	33	86	76	398	450	141	20	0	0	39.47
G17003100464	1940	Illinois	17	Cook	031		0464		STCTY-17031 TRACT- 0464 IN CHICAGO IL	2401	5	729	258	836	150	294	700	0	0	0	6	20	32	75	187	88	12	0	0	0	33.62
G17003100465	1940	Illinois	17	Cook	031		0465		STCTY-17031 TRACT- 0465 IN CHICAGO IL	0	0	0	0	0	0	0	0	0	0	0	0	0	0	0	0	0	0	0	0	0	0.00
G17003100466	1940	Illinois	17	Cook	031		0466		STCTY-17031 TRACT- 0466 IN CHICAGO IL	1490	0	422	216	484	105	227	391	0	0	7	10	13	19	18	97	120	16	4	2	0	38.37
G17003100467	1940	Illinois	17	Cook	031		0467		STCTY-17031 TRACT- 0467 IN CHICAGO IL	1539	0	421	192	521	98	209	406	0	0	0	7	14	18	52	112	59	9	0	0	0	33.47
G17003100468	1940	Illinois	17	Cook	031		0468		STCTY-17031 TRACT- 0468 IN CHICAGO IL	1549	4	370	147	482	128	201	407	0	3	0	7	22	47	86	132	28	1	2	0	0	29.44
G17003100469	1940	Illinois	17	Cook	031		0469		STCTY-17031 TRACT- 0469 IN CHICAGO IL	1793	0	449	197	517	189	223	560	0	0	1	3	13	28	46	130	74	6	0	0	0	34.08
G17003100470	1940	Illinois	17	Cook	031		0470		STCTY-17031 TRACT- 0470 IN CHICAGO IL	1210	0	326	158	393	96	186	320	0	0	2	3	6	15	29	100	54	1	0	0	0	34.50
G17003100471	1940	Illinois	17	Cook	031		0471		STCTY-17031 TRACT- 0471 IN CHICAGO IL	2437	0	663	280	794	230	316	628	0	2	7	55	126	114	83	90	14	5	1	0	0	22.07
G17003100472	1940	Illinois	17	Cook	031		0472		STCTY-17031 TRACT- 0472 IN CHICAGO IL	1253	0	321	186	384	114	199	328	0	1	3	10	48	71	62	40	8	2	0	0	0	23.76
G17003100473	1940	Illinois	17	Cook	031		0473		STCTY-17031 TRACT- 0473 IN CHICAGO IL	1496	0	425	199	496	120	213	377	0	2	0	11	24	82	78	62	17	7	1	0	1	26.01
G17003100474	1940	Illinois	17	Cook	031		0474		STCTY-17031 TRACT- 0474 IN CHICAGO IL	4937	0	1341	658	1569	479	721	1203	1	2	19	55	117	192	162	245	68	13	1	3	0	26.14
G17003100475	1940	Illinois	17	Cook	031		0475		STCTY-17031 TRACT- 0475 IN CHICAGO IL	0	0	0	0	0	0	0	0	0	0	0	0	0	0	0	0	0	0	0	0	0	0.00
G17003100476	1940	Illinois	17	Cook	031		0476		STCTY-17031 TRACT- 0476 IN CHICAGO IL	2927	0	935	351	1046	184	380	868	0	3	0	12	16	43	109	326	56	8	0	0	0	32.67
G17003100477	1940	Illinois	17	Cook	031		0477		STCTY-17031 TRACT- 0477 IN CHICAGO IL	11335	0	3424	1386	3870	818	1508	3120	1	0	8	19	93	224	396	788	260	35	10	6	1	31.78
G17003100478	1940	Illinois	17	Cook	031		0478		STCTY-17031 TRACT- 0478 IN CHICAGO IL	7377	4	2304	895	2642	462	1026	2056	1	4	9	30	69	196	382	502	78	3	1	0	0	28.80
G17003100479	1940	Illinois	17	Cook	031		0479		STCTY-17031 TRACT- 0479 IN CHICAGO IL	1301	0	404	112	431	125	123	396	0	0	0	6	13	26	35	30	5	0	1	1	0	26.43
G17003100480	1940	Illinois	17	Cook	031		0480		STCTY-17031 TRACT- 0480 IN CHICAGO IL	2587	0	825	328	936	135	363	724	2	1	3	12	26	48	87	89	24	1	1	0	0	27.66
G17003100481	1940	Illinois	17	Cook	031		0481		STCTY-17031 TRACT- 0481 IN CHICAGO IL	3107	1	993	457	1137	209	492	852	0	0	7	8	48	57	62	215	94	34	14	0	0	33.57
G17003100482	1940	Illinois	17	Cook	031		0482		STCTY-17031 TRACT- 0482 IN CHICAGO IL	449	1	146	50	160	44	50	133	0	0	1	4	5	6	13	33	17	4	1	0	0	0.00
G17003100483	1940	Illinois	17	Cook	031		0483		STCTY-17031 TRACT- 0483 IN CHICAGO IL	4193	0	1343	549	1522	250	602	1149	1	0	2	6	17	113	218	361	63	14	3	2	0	30.69
G17003100484	1940	Illinois	17	Cook	031		0484		STCTY-17031 TRACT- 0484 IN CHICAGO IL	5051	0	1522	657	1829	328	753	1300	1	3	15	22	98	257	278	295	44	12	1	0	0	26.60
G17003100485	1940	Illinois	17	Cook	031		0485		STCTY-17031 TRACT- 0485 IN CHICAGO IL	344	0	102	29	118	35	39	102	0	0	0	0	1	3	6	25	5	4	0	0	0	0.00
G17003100486	1940	Illinois	17	Cook	031		0486		STCTY-17031 TRACT- 0486 IN CHICAGO IL	225	0	64	23	77	18	29	64	0	0	1	0	2	8	14	9	2	1	0	0	0	0.00
G17003100487	1940	Illinois	17	Cook	031		0487		STCTY-17031 TRACT- 0487 IN CHICAGO IL	1701	0	460	238	564	145	281	441	0	1	4	34	25	25	63	91	34	5	7	0	0	28.90
G17003100488	1940	Illinois	17	Cook	031		0488		STCTY-17031 TRACT- 0488 IN CHICAGO IL	6053	0	1625	878	2010	412	994	1462	0	4	11	48	225	345	269	195	32	4	5	1	0	23.58
G17003100489	1940	Illinois	17	Cook	031		0489		STCTY-17031 TRACT- 0489 IN CHICAGO IL	2995	0	769	377	971	211	411	741	1	0	2	41	121	130	110	100	54	17	3	0	0	24.29
G17003100490	1940	Illinois	17	Cook	031		0490		STCTY-17031 TRACT- 0490 IN CHICAGO IL	4259	0	1302	538	1449	334	575	1200	0	0	3	11	54	131	209	251	38	2	1	1	0	28.12
G17003100491	1940	Illinois	17	Cook	031		0491		STCTY-17031 TRACT- 0491 IN CHICAGO IL	3251	0	996	367	1155	227	401	915	0	0	5	14	32	129	170	216	23	4	0	0	0	27.93
G17003100492	1940	Illinois	17	Cook	031		0492		STCTY-17031 TRACT- 0492 IN CHICAGO IL	1151	0	300	118	381	89	140	298	0	0	1	6	46	72	32	31	3	0	1	1	0	22.52
G17003100493	1940	Illinois	17	Cook	031		0493		STCTY-17031 TRACT- 0493 IN CHICAGO IL	2452	784	67	101	84	2046	106	168	0	0	1	1	6	12	6	5	0	1	0	0	0	0.00
G17003100494	1940	Illinois	17	Cook	031		0494		STCTY-17031 TRACT- 0494 IN CHICAGO IL	34	0	11	0	14	2	0	11	0	0	6	0	3	0	1	1	0	0	0	0	0	0.00
G17003100495	1940	Illinois	17	Cook	031		0495		STCTY-17031 TRACT- 0495 IN CHICAGO IL	2686	1	721	341	953	216	389	679	1	10	20	140	226	143	63	50	5	1	1	0	0	18.02
G17003100496	1940	Illinois	17	Cook	031		0496		STCTY-17031 TRACT- 0496 IN CHICAGO IL	8363	0	2138	939	2905	669	1080	2124	2	12	81	409	684	608	261	148	23	3	4	1	2	19.00
G17003100497	1940	Illinois	17	Cook	031		0497		STCTY-17031 TRACT- 0497 IN CHICAGO IL	2411	0	635	297	816	199	350	609	2	6	38	130	225	144	42	22	6	4	1	1	0	17.49
G17003100498	1940	Illinois	17	Cook	031		0498		STCTY-17031 TRACT- 0498 IN CHICAGO IL	19	0	7	3	7	0	3	3	1	1	0	2	1	1	0	1	0	0	0	0	0	0.00
G17003100499	1940	Illinois	17	Cook	031		0499		STCTY-17031 TRACT- 0499 IN CHICAGO IL	2341	0	618	246	790	193	276	608	3	13	59	144	207	106	46	17	2	3	1	0	0	16.47
G17003100500	1940	Illinois	17	Cook	031		0500		STCTY-17031 TRACT- 0500 IN CHICAGO IL	3191	1	844	351	1138	246	419	767	0	7	27	149	215	167	93	67	14	7	0	0	0	18.92
G17003100501	1940	Illinois	17	Cook	031		0501		STCTY-17031 TRACT- 0501 IN CHICAGO IL	4835	0	1289	588	1760	400	675	1151	2	19	72	228	349	282	135	84	8	0	1	0	1	18.36
G17003100502	1940	Illinois	17	Cook	031		0502		STCTY-17031 TRACT- 0502 IN CHICAGO IL	877	1	190	70	346	68	93	226	0	0	18	66	70	55	29	23	2	2	0	0	0	17.96
G17003100503	1940	Illinois	17	Cook	031		0503		STCTY-17031 TRACT- 0503 IN CHICAGO IL	19	0	6	4	6	2	4	3	0	0	2	0	1	1	0	0	0	0	0	0	0	0.00
G17003100504	1940	Illinois	17	Cook	031		0504		STCTY-17031 TRACT- 0504 IN CHICAGO IL	123	0	33	22	42	12	23	23	0	1	2	3	8	5	4	3	0	0	0	1	0	0.00
G17003100505	1940	Illinois	17	Cook	031		0505		STCTY-17031 TRACT- 0505 IN CHICAGO IL	7419	0	1886	1003	2492	573	1129	1725	0	6	46	202	421	378	216	192	39	2	4	1	0	20.54
G17003100506	1940	Illinois	17	Cook	031		0506		STCTY-17031 TRACT- 0506 IN CHICAGO IL	5998	3	1817	854	2178	485	943	1385	2	4	8	30	85	207	243	403	99	19	3	1	0	28.94
G17003100507	1940	Illinois	17	Cook	031		0507		STCTY-17031 TRACT- 0507 IN CHICAGO IL	473	0	124	56	177	36	66	96	0	0	5	10	10	25	32	12	2	0	0	0	0	0.00
G17003100508	1940	Illinois	17	Cook	031		0508		STCTY-17031 TRACT- 0508 IN CHICAGO IL	7911	0	1998	1027	2660	579	1164	1803	5	14	70	213	468	506	233	95	23	8	2	1	0	19.98
G17003100509	1940	Illinois	17	Cook	031		0509		STCTY-17031 TRACT- 0509 IN CHICAGO IL	7643	0	1867	1108	2477	615	1299	1770	2	14	50	219	519	443	234	132	36	7	6	2	0	19.82
G17003100510	1940	Illinois	17	Cook	031		0510		STCTY-17031 TRACT- 0510 IN CHICAGO IL	3599	0	967	415	1255	293	491	870	4	0	8	44	145	185	138	83	28	2	1	0	0	22.69
G17003100511	1940	Illinois	17	Cook	031		0511		STCTY-17031 TRACT- 0511 IN CHICAGO IL	605	6	327	95	368	50	106	79	1	0	0	0	0	1	0	1	0	1	9	5	6	0.00
G17003100512	1940	Illinois	17	Cook	031		0512		STCTY-17031 TRACT- 0512 IN CHICAGO IL	12	0	2	0	2	3	0	6	0	0	0	0	0	0	0	0	0	0	0	0	0	0.00
G17003100513	1940	Illinois	17	Cook	031		0513		STCTY-17031 TRACT- 0513 IN CHICAGO IL	448	0	279	85	318	10	92	28	0	0	0	0	0	0	0	0	0	0	0	0	0	0.00
G17003100514	1940	Illinois	17	Cook	031		0514		STCTY-17031 TRACT- 0514 IN CHICAGO IL	2256	7	1101	162	1517	392	194	126	1	1	6	8	8	5	6	6	5	1	0	0	0	0.00
G17003100515	1940	Illinois	17	Cook	031		0515		STCTY-17031 TRACT- 0515 IN CHICAGO IL	553	0	257	121	280	56	134	81	0	0	17	6	3	3	0	0	1	0	0	0	0	0.00
G17003100516	1940	Illinois	17	Cook	031		0516		STCTY-17031 TRACT- 0516 IN CHICAGO IL	2347	1	1079	281	1428	370	308	215	0	1	1	2	3	3	4	139	92	32	28	17	22	41.57
G17003100517	1940	Illinois	17	Cook	031		0517		STCTY-17031 TRACT- 0517 IN CHICAGO IL	3278	135	1252	690	1442	273	733	552	4	16	33	112	111	102	43	85	70	53	24	7	7	22.32
G17003100518	1940	Illinois	17	Cook	031		0518		STCTY-17031 TRACT- 0518 IN CHICAGO IL	0	0	0	0	0	0	0	0	0	0	0	0	0	0	0	0	0	0	0	0	0	0.00
G17003100519	1940	Illinois	17	Cook	031		0519		STCTY-17031 TRACT- 0519 IN CHICAGO IL	1366	69	311	289	422	135	321	286	1	4	69	79	71	67	38	48	17	5	6	0	0	17.99
G17003100520	1940	Illinois	17	Cook	031		0520		STCTY-17031 TRACT- 0520 IN CHICAGO IL	1294	492	396	151	507	99	213	292	0	1	1	16	71	79	69	107	8	2	2	0	0	25.22
G17003100521	1940	Illinois	17	Cook	031		0521		STCTY-17031 TRACT- 0521 IN CHICAGO IL	881	797	156	112	248	84	141	257	0	0	0	3	27	48	33	73	19	0	0	0	0	28.06
G17003100522	1940	Illinois	17	Cook	031		0522		STCTY-17031 TRACT- 0522 IN CHICAGO IL	487	397	76	30	165	49	62	119	1	3	25	72	44	49	10	5	0	0	0	0	0	14.90
G17003100523	1940	Illinois	17	Cook	031		0523		STCTY-17031 TRACT- 0523 IN CHICAGO IL	262	18	86	7	88	92	7	35	0	0	3	2	14	26	22	14	6	2	3	0	0	0.00
G17003100524	1940	Illinois	17	Cook	031		0524		STCTY-17031 TRACT- 0524 IN CHICAGO IL	5091	138	1152	370	1549	574	462	1284	0	1	10	77	225	310	188	159	46	15	3	0	0	22.79
G17003100525	1940	Illinois	17	Cook	031		0525		STCTY-17031 TRACT- 0525 IN CHICAGO IL	486	0	96	37	147	38	51	127	0	0	0	23	37	28	15	7	0	0	0	0	0	18.82
G17003100526	1940	Illinois	17	Cook	031		0526		STCTY-17031 TRACT- 0526 IN CHICAGO IL	1700	0	345	103	491	151	159	455	0	0	1	9	52	101	79	37	2	0	0	0	0	23.39
G17003100527	1940	Illinois	17	Cook	031		0527		STCTY-17031 TRACT- 0527 IN CHICAGO IL	1601	29	333	125	478	138	164	435	0	1	0	13	58	85	73	69	4	0	0	0	0	24.18
G17003100528	1940	Illinois	17	Cook	031		0528		STCTY-17031 TRACT- 0528 IN CHICAGO IL	1033	0	230	111	325	89	135	250	0	0	0	6	7	29	49	52	5	2	0	0	0	27.87
G17003100529	1940	Illinois	17	Cook	031		0529		STCTY-17031 TRACT- 0529 IN CHICAGO IL	205	10	45	25	59	19	27	53	0	0	0	4	7	14	14	10	1	0	0	1	0	0.00
G17003100530	1940	Illinois	17	Cook	031		0530		STCTY-17031 TRACT- 0530 IN CHICAGO IL	368	0	96	22	120	29	31	107	0	0	0	0	3	25	19	21	7	1	0	0	0	0.00
G17003100531	1940	Illinois	17	Cook	031		0531		STCTY-17031 TRACT- 0531 IN CHICAGO IL	197	0	49	12	56	13	13	57	0	0	0	1	5	6	9	11	3	1	0	0	0	0.00
G17003100532	1940	Illinois	17	Cook	031		0532		STCTY-17031 TRACT- 0532 IN CHICAGO IL	954	2	199	91	275	75	118	230	0	0	0	1	15	37	51	46	4	0	0	0	0	26.85
G17003100533	1940	Illinois	17	Cook	031		0533		STCTY-17031 TRACT- 0533 IN CHICAGO IL	733	152	142	48	249	76	81	173	1	20	5	11	18	34	37	32	3	0	0	0	0	23.25
G17003100534	1940	Illinois	17	Cook	031		0534		STCTY-17031 TRACT- 0534 IN CHICAGO IL	1774	292	379	131	503	164	177	465	0	0	0	7	27	75	79	95	10	0	2	0	0	26.94
G17003100535	1940	Illinois	17	Cook	031		0535		STCTY-17031 TRACT- 0535 IN CHICAGO IL	1059	676	156	65	306	111	100	313	0	0	1	24	75	88	48	24	5	0	1	0	0	21.38
G17003100536	1940	Illinois	17	Cook	031		0536		STCTY-17031 TRACT- 0536 IN CHICAGO IL	377	283	54	19	110	35	27	120	0	1	6	15	28	28	8	4	1	0	0	0	0	0.00
G17003100537	1940	Illinois	17	Cook	031		0537		STCTY-17031 TRACT- 0537 IN CHICAGO IL	475	431	49	17	121	50	48	121	0	0	0	5	25	38	32	8	3	0	0	0	0	22.86
G17003100538	1940	Illinois	17	Cook	031		0538		STCTY-17031 TRACT- 0538 IN CHICAGO IL	2157	2031	225	89	535	223	197	654	0	0	32	34	91	203	128	64	4	1	0	0	0	22.49
G17003100539	1940	Illinois	17	Cook	031		0539		STCTY-17031 TRACT- 0539 IN CHICAGO IL	1525	1334	173	56	400	223	135	423	0	0	18	42	103	146	123	22	2	0	0	0	0	21.73
G17003100540	1940	Illinois	17	Cook	031		0540		STCTY-17031 TRACT- 0540 IN CHICAGO IL	385	379	31	16	114	33	63	103	0	0	4	11	14	16	32	26	2	0	0	0	0	25.67
G17003100541	1940	Illinois	17	Cook	031		0541		STCTY-17031 TRACT- 0541 IN CHICAGO IL	1766	1710	193	118	465	193	227	481	0	0	0	10	19	128	115	149	7	0	0	0	0	26.98
G17003100542	1940	Illinois	17	Cook	031		0542		STCTY-17031 TRACT- 0542 IN CHICAGO IL	3087	3039	382	168	834	307	351	905	0	0	14	117	150	240	240	157	14	1	0	1	0	23.38
G17003100543	1940	Illinois	17	Cook	031		0543		STCTY-17031 TRACT- 0543 IN CHICAGO IL	2958	2516	526	250	908	438	366	777	0	0	0	92	130	136	113	125	68	20	1	1	6	24.06
G17003100544	1940	Illinois	17	Cook	031		0544		STCTY-17031 TRACT- 0544 IN CHICAGO IL	1340	1304	218	129	393	152	181	351	0	4	11	61	85	90	39	55	17	2	12	2	0	21.06
G17003100545	1940	Illinois	17	Cook	031		0545		STCTY-17031 TRACT- 0545 IN CHICAGO IL	1412	1403	186	108	407	141	151	415	0	0	2	65	103	100	86	40	6	2	0	2	0	21.15
G17003100546	1940	Illinois	17	Cook	031		0546		STCTY-17031 TRACT- 0546 IN CHICAGO IL	1987	1921	351	232	652	152	376	485	1	0	15	93	177	113	69	59	44	20	1	1	1	19.99
G17003100547	1940	Illinois	17	Cook	031		0547		STCTY-17031 TRACT- 0547 IN CHICAGO IL	4235	4203	722	269	1300	418	544	1205	2	0	8	97	185	219	182	198	165	47	8	8	0	25.83
G17003100548	1940	Illinois	17	Cook	031		0548		STCTY-17031 TRACT- 0548 IN CHICAGO IL	3471	2856	508	293	911	334	374	1039	1	0	6	121	203	215	157	159	43	30	3	1	0	22.72
G17003100549	1940	Illinois	17	Cook	031		0549		STCTY-17031 TRACT- 0549 IN CHICAGO IL	3660	2822	510	838	907	240	981	810	0	8	7	41	70	137	154	189	70	13	5	0	0	27.23
G17003100550	1940	Illinois	17	Cook	031		0550		STCTY-17031 TRACT- 0550 IN CHICAGO IL	1372	1346	156	60	348	152	159	398	0	0	8	165	117	92	68	41	16	1	0	0	0	17.96
G17003100551	1940	Illinois	17	Cook	031		0551		STCTY-17031 TRACT- 0551 IN CHICAGO IL	654	651	91	46	188	34	99	172	0	0	4	23	34	37	30	49	3	1	1	0	0	23.55
G17003100552	1940	Illinois	17	Cook	031		0552		STCTY-17031 TRACT- 0552 IN CHICAGO IL	4080	4055	519	293	1038	386	505	1205	0	4	12	93	139	216	186	171	63	33	11	1	0	24.51
G17003100553	1940	Illinois	17	Cook	031		0553		STCTY-17031 TRACT- 0553 IN CHICAGO IL	5101	5054	792	386	1349	510	580	1624	0	9	43	154	150	188	161	236	112	76	25	1	0	25.54
G17003100554	1940	Illinois	17	Cook	031		0554		STCTY-17031 TRACT- 0554 IN CHICAGO IL	5283	5107	777	405	1428	492	653	1490	0	0	6	76	130	201	161	320	126	43	10	3	0	28.38
G17003100555	1940	Illinois	17	Cook	031		0555		STCTY-17031 TRACT- 0555 IN CHICAGO IL	4476	3810	722	412	1222	362	653	1183	0	0	1	66	175	217	190	239	89	29	6	2	0	25.76
G17003100556	1940	Illinois	17	Cook	031		0556		STCTY-17031 TRACT- 0556 IN CHICAGO IL	1570	1540	366	217	547	86	350	412	0	0	12	27	87	69	32	54	51	28	44	6	0	26.06
G17003100557	1940	Illinois	17	Cook	031		0557		STCTY-17031 TRACT- 0557 IN CHICAGO IL	4762	4754	662	362	1258	422	608	1342	0	0	30	197	330	344	235	196	78	24	0	1	0	21.83
G17003100558	1940	Illinois	17	Cook	031		0558		STCTY-17031 TRACT- 0558 IN CHICAGO IL	1222	6	268	76	360	80	89	351	0	0	7	50	59	68	53	75	30	6	0	0	0	23.76
G17003100559	1940	Illinois	17	Cook	031		0559		STCTY-17031 TRACT- 0559 IN CHICAGO IL	2660	2278	438	192	725	231	335	717	0	1	0	35	59	114	177	202	62	3	4	0	0	27.88
G17003100560	1940	Illinois	17	Cook	031		0560		STCTY-17031 TRACT- 0560 IN CHICAGO IL	3665	760	914	343	1194	270	446	1041	1	2	44	183	122	176	213	289	119	22	6	3	0	25.96
G17003100561	1940	Illinois	17	Cook	031		0561		STCTY-17031 TRACT- 0561 IN CHICAGO IL	3183	162	923	429	1117	273	507	892	0	21	69	161	145	150	128	265	155	41	5	2	0	25.48
G17003100562	1940	Illinois	17	Cook	031		0562		STCTY-17031 TRACT- 0562 IN CHICAGO IL	3770	3	1077	406	1266	249	484	1109	1	7	32	132	119	148	183	355	124	47	17	4	1	28.49
G17003100563	1940	Illinois	17	Cook	031		0563		STCTY-17031 TRACT- 0563 IN CHICAGO IL	668	0	121	47	171	54	61	166	0	0	0	2	22	44	24	16	0	0	0	0	0	22.91
G17003100564	1940	Illinois	17	Cook	031		0564		STCTY-17031 TRACT- 0564 IN CHICAGO IL	1647	206	356	128	453	130	154	365	3	0	3	29	85	61	43	48	1	1	0	0	0	20.89
G17003100565	1940	Illinois	17	Cook	031		0565		STCTY-17031 TRACT- 0565 IN CHICAGO IL	3048	10	730	323	948	240	378	779	0	2	2	23	84	141	129	131	31	3	1	0	0	25.33
G17003100566	1940	Illinois	17	Cook	031		0566		STCTY-17031 TRACT- 0566 IN CHICAGO IL	843	262	147	51	230	91	77	215	0	0	0	7	55	57	25	14	1	0	0	0	0	21.04
G17003100567	1940	Illinois	17	Cook	031		0567		STCTY-17031 TRACT- 0567 IN CHICAGO IL	3293	179	760	268	999	273	335	844	0	0	3	16	49	166	134	129	9	0	0	0	0	25.21
G17003100568	1940	Illinois	17	Cook	031		0568		STCTY-17031 TRACT- 0568 IN CHICAGO IL	0	0	0	0	0	0	0	0	0	0	0	0	0	0	0	0	0	0	0	0	0	0.00
G17003100569	1940	Illinois	17	Cook	031		0569		STCTY-17031 TRACT- 0569 IN CHICAGO IL	3549	4	823	278	1103	266	346	956	1	5	5	45	118	151	142	176	20	0	0	0	0	24.73
G17003100570	1940	Illinois	17	Cook	031		0570		STCTY-17031 TRACT- 0570 IN CHICAGO IL	1078	632	149	42	281	91	84	276	0	0	0	3	19	44	51	65	18	2	0	1	0	27.98
G17003100571	1940	Illinois	17	Cook	031		0571		STCTY-17031 TRACT- 0571 IN CHICAGO IL	357	16	70	25	100	31	37	92	0	0	0	9	11	20	11	14	0	1	0	0	0	0.00
G17003100572	1940	Illinois	17	Cook	031		0572		STCTY-17031 TRACT- 0572 IN CHICAGO IL	611	129	100	42	158	51	63	164	0	0	2	7	26	38	23	12	0	0	0	0	0	22.00
G17003100573	1940	Illinois	17	Cook	031		0573		STCTY-17031 TRACT- 0573 IN CHICAGO IL	1234	1211	154	64	262	172	102	383	0	0	0	17	17	48	77	84	15	7	0	0	0	27.78
G17003100574	1940	Illinois	17	Cook	031		0574		STCTY-17031 TRACT- 0574 IN CHICAGO IL	2925	2600	301	140	586	437	225	914	0	0	1	3	26	86	116	184	34	5	0	0	0	29.31
G17003100575	1940	Illinois	17	Cook	031		0575		STCTY-17031 TRACT- 0575 IN CHICAGO IL	8938	8651	1435	671	2399	774	1025	2570	4	6	39	373	377	453	389	501	237	67	14	1	0	24.26
G17003100576	1940	Illinois	17	Cook	031		0576		STCTY-17031 TRACT- 0576 IN CHICAGO IL	5939	5822	1050	543	1689	407	879	1655	3	9	43	242	296	332	316	306	149	74	23	5	3	24.13
G17003100577	1940	Illinois	17	Cook	031		0577		STCTY-17031 TRACT- 0577 IN CHICAGO IL	6389	6373	1309	736	1926	486	1031	1796	0	1	3	81	176	269	185	283	213	220	43	9	0	30.44
G17003100578	1940	Illinois	17	Cook	031		0578		STCTY-17031 TRACT- 0578 IN CHICAGO IL	4442	4392	770	396	1325	296	699	1216	0	0	13	70	135	158	134	255	194	107	49	3	1	31.44
G17003100579	1940	Illinois	17	Cook	031		0579		STCTY-17031 TRACT- 0579 IN CHICAGO IL	1401	1395	153	87	349	116	149	424	0	0	1	7	58	147	107	36	0	0	0	0	0	23.31
G17003100580	1940	Illinois	17	Cook	031		0580		STCTY-17031 TRACT- 0580 IN CHICAGO IL	1235	1222	140	49	269	143	114	388	0	1	2	12	32	71	87	62	10	3	0	0	0	25.76
G17003100581	1940	Illinois	17	Cook	031		0581		STCTY-17031 TRACT- 0581 IN CHICAGO IL	5238	5168	1028	677	1636	344	1026	1374	0	3	6	97	162	390	216	254	105	80	88	17	1	25.69
G17003100582	1940	Illinois	17	Cook	031		0582		STCTY-17031 TRACT- 0582 IN CHICAGO IL	8496	8453	1743	1138	2724	524	1757	2165	2	12	65	473	501	443	187	288	193	254	108	54	0	22.17
G17003100583	1940	Illinois	17	Cook	031		0583		STCTY-17031 TRACT- 0583 IN CHICAGO IL	8024	7971	1563	919	2389	491	1439	2100	4	5	10	227	244	331	302	333	218	140	97	12	4	26.86
G17003100584	1940	Illinois	17	Cook	031		0584		STCTY-17031 TRACT- 0584 IN CHICAGO IL	5912	5838	880	414	1439	512	648	1674	0	2	4	58	97	178	196	422	158	64	12	2	0	30.96
G17003100585	1940	Illinois	17	Cook	031		0585		STCTY-17031 TRACT- 0585 IN CHICAGO IL	3641	3621	973	593	1291	144	926	854	0	2	7	103	186	210	94	118	185	271	61	1	2	31.03
G17003100586	1940	Illinois	17	Cook	031		0586		STCTY-17031 TRACT- 0586 IN CHICAGO IL	8727	8687	1968	1178	2933	602	1785	2148	0	16	65	252	514	319	310	255	201	309	187	56	1	25.73
G17003100587	1940	Illinois	17	Cook	031		0587		STCTY-17031 TRACT- 0587 IN CHICAGO IL	6351	6203	1443	900	2030	454	1384	1556	1	22	80	139	172	373	222	185	132	243	127	14	2	26.05
G17003100588	1940	Illinois	17	Cook	031		0588		STCTY-17031 TRACT- 0588 IN CHICAGO IL	1565	1556	353	230	577	107	331	369	0	0	3	44	34	60	34	30	50	59	31	4	0	29.43
G17003100589	1940	Illinois	17	Cook	031		0589		STCTY-17031 TRACT- 0589 IN CHICAGO IL	6471	6288	1610	917	2078	434	1236	1895	0	0	2	35	103	129	170	196	241	287	147	22	3	40.85
G17003100590	1940	Illinois	17	Cook	031		0590		STCTY-17031 TRACT- 0590 IN CHICAGO IL	2291	2231	435	237	649	204	313	666	2	5	5	30	22	59	70	95	112	71	12	3	1	34.82
G17003100591	1940	Illinois	17	Cook	031		0591		STCTY-17031 TRACT- 0591 IN CHICAGO IL	8740	8383	1793	1046	2476	681	1550	2338	1	2	47	255	221	223	235	426	307	303	123	24	2	31.86
G17003100592	1940	Illinois	17	Cook	031		0592		STCTY-17031 TRACT- 0592 IN CHICAGO IL	5297	5274	1268	760	1666	313	1066	1354	0	1	11	136	215	348	122	167	163	212	97	23	2	26.04
G17003100593	1940	Illinois	17	Cook	031		0593		STCTY-17031 TRACT- 0593 IN CHICAGO IL	5059	84	1508	831	1701	277	944	1429	0	0	7	52	91	128	157	476	464	165	79	57	13	38.10
G17003100594	1940	Illinois	17	Cook	031		0594		STCTY-17031 TRACT- 0594 IN CHICAGO IL	5103	12	1483	766	1708	322	847	1455	12	61	19	128	97	132	168	460	216	111	93	51	16	33.09
G17003100595	1940	Illinois	17	Cook	031		0595		STCTY-17031 TRACT- 0595 IN CHICAGO IL	4726	5	1326	808	1574	226	925	1291	0	1	7	96	109	130	184	349	280	110	70	6	2	33.65
G17003100596	1940	Illinois	17	Cook	031		0596		STCTY-17031 TRACT- 0596 IN CHICAGO IL	3962	30	1187	676	1279	242	749	1193	0	0	2	15	35	58	80	263	241	114	136	129	57	44.15
G17003100597	1940	Illinois	17	Cook	031		0597		STCTY-17031 TRACT- 0597 IN CHICAGO IL	2658	64	789	532	841	144	570	769	0	0	2	28	19	26	47	218	97	136	70	55	55	43.26
G17003100598	1940	Illinois	17	Cook	031		0598		STCTY-17031 TRACT- 0598 IN CHICAGO IL	3397	60	1009	715	1063	199	751	1013	0	0	0	3	19	42	48	134	114	88	126	93	143	54.61
G17003100599	1940	Illinois	17	Cook	031		0599		STCTY-17031 TRACT- 0599 IN CHICAGO IL	4706	23	1442	901	1593	259	973	1413	0	0	0	38	74	96	141	264	190	68	75	86	391	44.68
G17003100600	1940	Illinois	17	Cook	031		0600		STCTY-17031 TRACT- 0600 IN CHICAGO IL	2663	2652	391	139	695	284	274	766	1	0	2	13	52	101	136	165	27	13	2	0	0	27.70
G17003100601	1940	Illinois	17	Cook	031		0601		STCTY-17031 TRACT- 0601 IN CHICAGO IL	7266	6954	1562	867	2174	576	1389	1953	1	0	7	113	170	270	168	290	320	254	150	52	4	35.38
G17003100602	1940	Illinois	17	Cook	031		0602		STCTY-17031 TRACT- 0602 IN CHICAGO IL	9122	8931	2142	1195	2931	619	1760	2286	1	15	37	146	242	317	200	297	295	344	264	32	10	34.28
G17003100603	1940	Illinois	17	Cook	031		0603		STCTY-17031 TRACT- 0603 IN CHICAGO IL	7061	7001	1784	883	2198	548	1231	1945	1	2	4	72	84	173	121	227	303	326	223	12	0	42.47
G17003100604	1940	Illinois	17	Cook	031		0604		STCTY-17031 TRACT- 0604 IN CHICAGO IL	11663	11530	2940	1528	3884	647	2259	2971	0	4	22	164	415	355	299	404	579	500	264	68	1	36.39
G17003100605	1940	Illinois	17	Cook	031		0605		STCTY-17031 TRACT- 0605 IN CHICAGO IL	4077	4025	993	485	1328	271	694	1110	0	0	0	18	38	59	77	206	211	206	131	8	0	43.24
G17003100606	1940	Illinois	17	Cook	031		0606		STCTY-17031 TRACT- 0606 IN CHICAGO IL	3678	3607	617	264	981	323	493	1029	0	1	0	9	28	77	153	265	81	14	3	0	0	31.29
G17003100607	1940	Illinois	17	Cook	031		0607		STCTY-17031 TRACT- 0607 IN CHICAGO IL	7206	6581	1920	946	2299	493	1248	1962	1	1	1	31	123	129	149	327	541	364	124	2	0	41.99
G17003100608	1940	Illinois	17	Cook	031		0608		STCTY-17031 TRACT- 0608 IN CHICAGO IL	1043	13	295	162	303	80	169	335	0	0	0	0	1	5	17	20	18	32	50	72	40	69.85
G17003100609	1940	Illinois	17	Cook	031		0609		STCTY-17031 TRACT- 0609 IN CHICAGO IL	1372	11	393	201	417	97	217	446	0	0	1	7	3	12	7	75	47	53	26	96	68	58.08
G17003100610	1940	Illinois	17	Cook	031		0610		STCTY-17031 TRACT- 0610 IN CHICAGO IL	1935	10	598	419	638	100	445	572	0	0	0	2	5	2	6	37	203	160	103	138	53	55.72
G17003100611	1940	Illinois	17	Cook	031		0611		STCTY-17031 TRACT- 0611 IN CHICAGO IL	2691	7	817	635	914	157	683	757	0	1	2	51	47	61	31	103	178	137	142	85	91	48.97
G17003100612	1940	Illinois	17	Cook	031		0612		STCTY-17031 TRACT- 0612 IN CHICAGO IL	5272	41	1609	1026	1677	315	1085	1659	0	0	0	18	17	19	34	149	298	223	185	315	382	64.53
G17003100613	1940	Illinois	17	Cook	031		0613		STCTY-17031 TRACT- 0613 IN CHICAGO IL	5615	109	1838	1017	2086	320	1130	1389	1	1	38	61	75	127	165	314	288	215	209	165	43	41.90
G17003100614	1940	Illinois	17	Cook	031		0614		STCTY-17031 TRACT- 0614 IN CHICAGO IL	5451	54	1632	927	1768	420	1024	1602	0	4	2	51	82	82	95	258	344	339	242	113	10	46.39
G17003100615	1940	Illinois	17	Cook	031		0615		STCTY-17031 TRACT- 0615 IN CHICAGO IL	4421	5	1271	665	1378	331	707	1325	0	0	0	5	21	16	45	215	331	333	212	40	33	49.27
G17003100616	1940	Illinois	17	Cook	031		0616		STCTY-17031 TRACT- 0616 IN CHICAGO IL	6082	59	1711	780	1895	412	859	1840	0	2	8	20	11	62	110	253	505	400	180	52	2	46.16
G17003100617	1940	Illinois	17	Cook	031		0617		STCTY-17031 TRACT- 0617 IN CHICAGO IL	3858	54	1055	565	1163	357	609	1090	1	2	10	19	26	51	66	148	384	210	82	3	0	44.14
G17003100618	1940	Illinois	17	Cook	031		0618		STCTY-17031 TRACT- 0618 IN CHICAGO IL	1218	17	255	181	288	207	200	385	0	0	1	12	11	27	27	45	22	9	18	21	9	34.61
G17003100619	1940	Illinois	17	Cook	031		0619		STCTY-17031 TRACT- 0619 IN CHICAGO IL	3432	23	852	659	965	274	720	955	0	0	1	36	62	68	80	171	86	108	117	101	95	44.67
G17003100620	1940	Illinois	17	Cook	031		0620		STCTY-17031 TRACT- 0620 IN CHICAGO IL	4275	145	1119	905	1263	271	996	1137	0	0	4	20	47	100	170	241	123	92	107	111	106	38.61
G17003100621	1940	Illinois	17	Cook	031		0621		STCTY-17031 TRACT- 0621 IN CHICAGO IL	3087	25	976	679	1004	141	722	984	0	0	0	5	17	12	20	62	159	111	154	211	275	71.87
G17003100622	1940	Illinois	17	Cook	031		0622		STCTY-17031 TRACT- 0622 IN CHICAGO IL	798	0	232	214	239	47	224	232	0	0	0	0	0	3	8	15	62	42	22	26	28	53.07
G17003100623	1940	Illinois	17	Cook	031		0623		STCTY-17031 TRACT- 0623 IN CHICAGO IL	5325	814	1499	598	1790	390	728	1496	1	35	20	85	116	149	80	244	509	170	83	3	0	39.84
G17003100624	1940	Illinois	17	Cook	031		0624		STCTY-17031 TRACT- 0624 IN CHICAGO IL	3284	3	994	362	1129	263	417	982	0	0	0	6	14	22	34	136	337	164	30	0	0	44.23
G17003100625	1940	Illinois	17	Cook	031		0625		STCTY-17031 TRACT- 0625 IN CHICAGO IL	9601	8866	2370	877	2917	764	1257	2823	0	1	3	13	40	181	172	512	501	326	59	3	2	39.20
G17003100626	1940	Illinois	17	Cook	031		0626		STCTY-17031 TRACT- 0626 IN CHICAGO IL	3143	2	913	496	1051	244	555	837	2	1	5	66	68	83	37	133	318	135	59	5	0	41.42
G17003100627	1940	Illinois	17	Cook	031		0627		STCTY-17031 TRACT- 0627 IN CHICAGO IL	7773	9	2306	930	2798	515	1098	2099	1	17	36	129	161	277	258	393	480	237	36	3	4	32.99
G17003100628	1940	Illinois	17	Cook	031		0628		STCTY-17031 TRACT- 0628 IN CHICAGO IL	4937	2	1589	992	1867	283	1125	1197	2	12	78	174	219	140	140	253	304	121	119	19	3	30.57
G17003100629	1940	Illinois	17	Cook	031		0629		STCTY-17031 TRACT- 0629 IN CHICAGO IL	6866	0	1879	1042	2172	436	1206	2113	0	7	18	73	74	169	137	361	403	348	99	10	2	39.79
G17003100630	1940	Illinois	17	Cook	031		0630		STCTY-17031 TRACT- 0630 IN CHICAGO IL	7240	2	2092	1407	2483	496	1587	1935	2	21	10	266	342	218	235	422	421	254	156	38	9	31.94
G17003100631	1940	Illinois	17	Cook	031		0631		STCTY-17031 TRACT- 0631 IN CHICAGO IL	6683	7	2078	1328	2382	386	1477	1833	4	30	59	138	188	199	189	325	434	309	150	87	4	37.22
G17003100632	1940	Illinois	17	Cook	031		0632		STCTY-17031 TRACT- 0632 IN CHICAGO IL	5091	2	1647	854	1950	290	1000	1284	2	9	78	153	146	332	226	277	235	212	71	33	18	28.39
G17003100633	1940	Illinois	17	Cook	031		0633		STCTY-17031 TRACT- 0633 IN CHICAGO IL	9055	1	2631	1342	3089	575	1555	2445	1	29	43	157	202	269	365	772	533	365	132	48	3	34.60
G17003100634	1940	Illinois	17	Cook	031		0634		STCTY-17031 TRACT- 0634 IN CHICAGO IL	2687	0	620	202	756	257	296	833	0	0	0	4	12	46	51	141	149	64	5	0	0	38.22
G17003100635	1940	Illinois	17	Cook	031		0635		STCTY-17031 TRACT- 0635 IN CHICAGO IL	8416	39	2584	1351	2767	466	1435	2635	0	1	1	5	15	35	39	361	820	494	520	176	31	49.16
G17003100636	1940	Illinois	17	Cook	031		0636		STCTY-17031 TRACT- 0636 IN CHICAGO IL	12599	95	3799	1782	3940	700	1847	4228	0	1	0	0	8	11	44	207	565	792	939	557	468	62.18
G17003100637	1940	Illinois	17	Cook	031		0637		STCTY-17031 TRACT- 0637 IN CHICAGO IL	2124	14	701	371	739	117	395	664	1	0	0	0	1	7	10	35	149	171	112	117	74	57.42
G17003100638	1940	Illinois	17	Cook	031		0638		STCTY-17031 TRACT- 0638 IN CHICAGO IL	2954	13	831	504	906	186	556	850	0	0	1	3	3	5	9	102	163	161	152	39	15	52.02
G17003100639	1940	Illinois	17	Cook	031		0639		STCTY-17031 TRACT- 0639 IN CHICAGO IL	6298	13	1991	1117	2123	313	1191	1937	0	0	0	2	5	6	44	294	672	578	298	107	35	49.46
G17003100640	1940	Illinois	17	Cook	031		0640		STCTY-17031 TRACT- 0640 IN CHICAGO IL	2271	0	707	255	750	131	278	728	0	0	1	0	3	1	2	40	154	186	64	79	3	53.02
G17003100641	1940	Illinois	17	Cook	031		0641		STCTY-17031 TRACT- 0641 IN CHICAGO IL	2768	8	777	325	825	189	347	932	0	0	0	0	0	1	4	75	126	91	130	113	20	57.63
G17003100642	1940	Illinois	17	Cook	031		0642		STCTY-17031 TRACT- 0642 IN CHICAGO IL	19328	62	6088	2610	6468	1147	2774	6049	1	1	1	15	23	42	74	531	1348	1342	990	667	121	53.54
G17003100643	1940	Illinois	17	Cook	031		0643		STCTY-17031 TRACT- 0643 IN CHICAGO IL	3729	0	1090	388	1158	310	429	1214	0	0	0	1	6	3	7	48	56	87	95	73	1	57.26
G17003100644	1940	Illinois	17	Cook	031		0644		STCTY-17031 TRACT- 0644 IN CHICAGO IL	6719	3	2033	862	2176	418	909	2119	0	0	2	7	12	10	21	178	401	351	399	81	2	52.38
G17003100645	1940	Illinois	17	Cook	031		0645		STCTY-17031 TRACT- 0645 IN CHICAGO IL	5478	2	1730	705	1882	348	765	1741	1	0	2	7	32	60	82	267	518	393	184	12	1	45.84
G17003100646	1940	Illinois	17	Cook	031		0646		STCTY-17031 TRACT- 0646 IN CHICAGO IL	4870	0	1367	526	1556	322	575	1430	0	0	0	7	23	62	69	146	364	207	54	2	0	43.90
G17003100647	1940	Illinois	17	Cook	031		0647		STCTY-17031 TRACT- 0647 IN CHICAGO IL	2039	0	527	189	597	164	211	694	0	0	1	1	14	29	49	100	100	28	10	0	0	36.70
G17003100648	1940	Illinois	17	Cook	031		0648		STCTY-17031 TRACT- 0648 IN CHICAGO IL	4459	4	1364	464	1441	191	493	1355	0	0	0	1	0	6	16	90	332	215	210	35	0	49.85
G17003100649	1940	Illinois	17	Cook	031		0649		STCTY-17031 TRACT- 0649 IN CHICAGO IL	10122	2	3108	1116	3267	640	1195	3222	0	1	0	5	14	14	17	188	599	613	737	167	8	55.10
G17003100650	1940	Illinois	17	Cook	031		0650		STCTY-17031 TRACT- 0650 IN CHICAGO IL	9878	2	3346	1464	3512	465	1518	3078	0	0	0	5	6	14	32	298	1023	891	714	245	0	52.15
G17003100651	1940	Illinois	17	Cook	031		0651		STCTY-17031 TRACT- 0651 IN CHICAGO IL	655	3	187	60	216	37	70	181	0	0	0	0	0	7	15	27	29	10	4	0	0	0.00
G17003100652	1940	Illinois	17	Cook	031		0652		STCTY-17031 TRACT- 0652 IN CHICAGO IL	2642	0	775	222	873	168	252	789	0	0	0	1	8	10	25	70	108	61	9	0	0	42.46
G17003100653	1940	Illinois	17	Cook	031		0653		STCTY-17031 TRACT- 0653 IN CHICAGO IL	831	0	236	65	266	58	73	234	0	0	0	0	0	2	3	9	33	16	0	0	0	0.00
G17003100654	1940	Illinois	17	Cook	031		0654		STCTY-17031 TRACT- 0654 IN CHICAGO IL	8	0	3	0	3	1	0	1	0	0	0	0	0	0	0	0	0	0	0	0	0	0.00
G17003100655	1940	Illinois	17	Cook	031		0655		STCTY-17031 TRACT- 0655 IN CHICAGO IL	6	0	1	0	2	0	0	2	0	0	0	0	0	0	0	0	0	0	0	0	0	0.00
G17003100656	1940	Illinois	17	Cook	031		0656		STCTY-17031 TRACT- 0656 IN CHICAGO IL	4476	0	1277	361	1464	285	414	1315	1	0	0	0	13	39	56	131	225	190	37	1	0	44.23
G17003100657	1940	Illinois	17	Cook	031		0657		STCTY-17031 TRACT- 0657 IN CHICAGO IL	3842	9	1085	365	1269	255	426	1033	0	1	1	6	22	36	62	145	149	65	4	0	0	37.60
G17003100658	1940	Illinois	17	Cook	031		0658		STCTY-17031 TRACT- 0658 IN CHICAGO IL	869	0	247	67	285	59	87	257	0	0	0	2	6	13	25	50	54	9	1	0	0	36.30
G17003100659	1940	Illinois	17	Cook	031		0659		STCTY-17031 TRACT- 0659 IN CHICAGO IL	4165	2	1255	321	1345	229	345	1301	0	0	0	2	5	13	25	49	217	187	119	7	0	49.55
G17003100660	1940	Illinois	17	Cook	031		0660		STCTY-17031 TRACT- 0660 IN CHICAGO IL	608	0	187	76	205	48	80	173	0	0	0	1	15	9	11	36	33	5	0	0	0	34.78
G17003100661	1940	Illinois	17	Cook	031		0661		STCTY-17031 TRACT- 0661 IN CHICAGO IL	5691	2	1704	493	1805	414	529	1823	0	0	0	3	3	5	14	60	218	106	84	20	0	47.37
G17003100662	1940	Illinois	17	Cook	031		0662		STCTY-17031 TRACT- 0662 IN CHICAGO IL	7534	8	2236	731	2377	472	774	2368	0	1	0	3	4	5	15	54	289	267	267	72	2	53.94
G17003100663	1940	Illinois	17	Cook	031		0663		STCTY-17031 TRACT- 0663 IN CHICAGO IL	4223	9	1252	365	1375	252	404	1246	0	0	1	4	8	13	37	121	117	99	244	52	0	54.25
G17003100664	1940	Illinois	17	Cook	031		0664		STCTY-17031 TRACT- 0664 IN CHICAGO IL	11868	1	3493	1087	3991	791	1272	3418	0	3	3	19	50	110	217	565	427	149	53	6	1	36.57
G17003100665	1940	Illinois	17	Cook	031		0665		STCTY-17031 TRACT- 0665 IN CHICAGO IL	6327	12	1707	623	1999	451	720	1730	0	1	0	20	62	144	206	244	153	88	22	25	2	31.57
G17003100666	1940	Illinois	17	Cook	031		0666		STCTY-17031 TRACT- 0666 IN CHICAGO IL	6514	0	1675	492	2057	544	585	1631	0	2	6	41	102	272	296	267	35	7	1	0	0	26.05
G17003100667	1940	Illinois	17	Cook	031		0667		STCTY-17031 TRACT- 0667 IN CHICAGO IL	5805	133	1410	352	1797	426	458	1552	1	4	6	33	116	270	278	273	64	10	0	0	0	26.25
G17003100668	1940	Illinois	17	Cook	031		0668		STCTY-17031 TRACT- 0668 IN CHICAGO IL	2391	0	685	229	800	168	285	623	0	0	0	2	9	45	57	112	60	56	0	0	0	34.63
G17003100669	1940	Illinois	17	Cook	031		0669		STCTY-17031 TRACT- 0669 IN CHICAGO IL	3826	27	1016	317	1289	256	374	1050	0	0	4	33	53	86	139	207	121	62	19	1	0	31.79
G17003100670	1940	Illinois	17	Cook	031		0670		STCTY-17031 TRACT- 0670 IN CHICAGO IL	2801	686	668	114	944	218	205	675	0	1	5	20	63	113	129	122	20	3	0	1	0	25.91
G17003100671	1940	Illinois	17	Cook	031		0671		STCTY-17031 TRACT- 0671 IN CHICAGO IL	3801	31	1147	227	1567	315	289	856	0	7	12	102	98	106	141	183	63	24	10	4	1	26.29
G17003100672	1940	Illinois	17	Cook	031		0672		STCTY-17031 TRACT- 0672 IN CHICAGO IL	2	0	0	0	2	0	0	0	0	0	0	0	0	0	0	0	0	0	0	0	0	0.00
G17003100673	1940	Illinois	17	Cook	031		0673		STCTY-17031 TRACT- 0673 IN CHICAGO IL	3565	4	922	289	1190	245	375	881	1	1	0	12	29	66	97	130	47	6	0	0	0	28.91
G17003100674	1940	Illinois	17	Cook	031		0674		STCTY-17031 TRACT- 0674 IN CHICAGO IL	0	0	0	0	0	0	0	0	0	0	0	0	0	0	0	0	0	0	0	0	0	0.00
G17003100675	1940	Illinois	17	Cook	031		0675		STCTY-17031 TRACT- 0675 IN CHICAGO IL	262	0	71	17	82	18	20	80	0	0	0	0	0	1	1	10	8	3	2	0	0	0.00
G17003100676	1940	Illinois	17	Cook	031		0676		STCTY-17031 TRACT- 0676 IN CHICAGO IL	794	0	224	62	231	38	67	241	0	1	0	0	0	0	1	0	4	70	97	0	0	61.12
G17003100677	1940	Illinois	17	Cook	031		0677		STCTY-17031 TRACT- 0677 IN CHICAGO IL	1423	0	393	124	440	78	143	391	0	0	0	0	7	6	14	37	23	76	51	0	0	52.13
G17003100678	1940	Illinois	17	Cook	031		0678		STCTY-17031 TRACT- 0678 IN CHICAGO IL	1781	1	515	136	587	152	152	499	0	0	0	1	11	24	29	75	58	12	2	0	0	34.97
G17003100679	1940	Illinois	17	Cook	031		0679		STCTY-17031 TRACT- 0679 IN CHICAGO IL	2874	0	808	233	929	200	291	837	0	0	0	1	7	31	50	87	134	27	2	0	0	38.75
G17003100680	1940	Illinois	17	Cook	031		0680		STCTY-17031 TRACT- 0680 IN CHICAGO IL	283	3	75	18	90	34	23	69	0	0	2	3	6	4	12	13	5	4	1	1	0	0.00
G17003100681	1940	Illinois	17	Cook	031		0681		STCTY-17031 TRACT- 0681 IN CHICAGO IL	958	533	273	79	284	83	91	301	0	1	0	0	9	18	17	30	17	6	0	0	0	0.00
G17003100682	1940	Illinois	17	Cook	031		0682		STCTY-17031 TRACT- 0682 IN CHICAGO IL	832	0	254	55	285	51	64	238	0	0	0	1	1	1	5	50	56	27	1	0	0	41.82
G17003100683	1940	Illinois	17	Cook	031		0683		STCTY-17031 TRACT- 0683 IN CHICAGO IL	483	469	82	14	140	32	26	157	0	0	0	0	1	5	17	7	4	1	0	0	0	0.00
[truncated: 5,468 more rows]
