# Supplementary material for: Estimating the causal effect of redlining on present-day air pollution
Source: Biometrics. 2026 Jan 15;82(1):ujaf173. doi: 10.1093/biomtc/ujaf173 (PMC12805554; doi:10.1093/biomtc/ujaf173)
Supplement: ujaf173_Supplemental_Files — Web Appendices (A–E), Web Tables (S1–S5), and Web Figures (S1–S7) referenced in Sections 2 and 4–8, as well as the code used to implement the proposed methods, are available with this paper at the Biometrics website on Oxford Academic. [file ujaf173_supplemental_files.zip › Estimating the Causal Effect of Redlining on Present-day Air Pollution/Air_Pollution_Redlining-main/data/nhgis0008_csv/nhgis0008_ds80_1940_tract.csv]

GISJOIN	YEAR	STATE	STATEA	COUNTY	COUNTYA	PRETRACTA	TRACTA	POSTTRCTA	AREANAME	BZK001	BZK002
G1550015H0001	1940	Hawaii Territory	155	Hawaii	0015	H	0001		HAWAII County Tract H0001 - PUNA DISTRICT	1475	1000
G1550015H0002	1940	Hawaii Territory	155	Hawaii	0015	H	0002		HAWAII County Tract H0002 - PUNA DISTRICT	3040	2218
G1550015H0003	1940	Hawaii Territory	155	Hawaii	0015	H	0003		HAWAII County Tract H0003 - SOUTH HILO DISTRICT (HILO CITY)	1552	1411
G1550015H0004	1940	Hawaii Territory	155	Hawaii	0015	H	0004		HAWAII County Tract H0004 - SOUTH HILO DISTRICT (HILO CITY)	5192	4694
G1550015H0005	1940	Hawaii Territory	155	Hawaii	0015	H	0005		HAWAII County Tract H0005 - SOUTH HILO DISTRICT (HILO CITY)	3298	3104
G1550015H0006A	1940	Hawaii Territory	155	Hawaii	0015	H	0006	A	HAWAII County Tract H0006A - SOUTH HILO DISTRICT (HILO CITY)	2385	1717
G1550015H0006B	1940	Hawaii Territory	155	Hawaii	0015	H	0006	B	HAWAII County Tract H0006B - SOUTH HILO DISTRICT	569	324
G1550015H0007	1940	Hawaii Territory	155	Hawaii	0015	H	0007		HAWAII County Tract H0007 - SOUTH HILO DISTRICT	3996	2794
G1550015H0008	1940	Hawaii Territory	155	Hawaii	0015	H	0008		HAWAII County Tract H0008 - SOUTH HILO DISTRICT	900	652
G1550015H0009	1940	Hawaii Territory	155	Hawaii	0015	H	0009		HAWAII County Tract H0009 - NORTH HILO DISTRICT	851	588
G1550015H0010	1940	Hawaii Territory	155	Hawaii	0015	H	0010		HAWAII County Tract H0010 - NORTH HILO DISTRICT	1490	789
G1550015H0011	1940	Hawaii Territory	155	Hawaii	0015	H	0011		HAWAII County Tract H0011 - NORTH HILO DISTRICT	487	263
G1550015H0012	1940	Hawaii Territory	155	Hawaii	0015	H	0012		HAWAII County Tract H0012 - HAMAKUA DISTRICT	2457	1494
G1550015H0013	1940	Hawaii Territory	155	Hawaii	0015	H	0013		HAWAII County Tract H0013 - HAMAKUA DISTRICT	2624	1669
G1550015H0014	1940	Hawaii Territory	155	Hawaii	0015	H	0014		HAWAII County Tract H0014 - NORTH KOHALA DISTRICT	2952	1926
G1550015H0015	1940	Hawaii Territory	155	Hawaii	0015	H	0015		HAWAII County Tract H0015 - NORTH KOHALA DISTRICT	274	210
G1550015H0016	1940	Hawaii Territory	155	Hawaii	0015	H	0016		HAWAII County Tract H0016 - SOUTH KOHALA DISTRICT	720	632
G1550015H0017	1940	Hawaii Territory	155	Hawaii	0015	H	0017		HAWAII County Tract H0017 - NORTH KONA DISTRICT	168	147
G1550015H0018	1940	Hawaii Territory	155	Hawaii	0015	H	0018		HAWAII County Tract H0018 - NORTH KONA DISTRICT	2012	1597
G1550015H0019	1940	Hawaii Territory	155	Hawaii	0015	H	0019		HAWAII County Tract H0019 - SOUTH KONA DISTRICT	1789	1505
G1550015H0020	1940	Hawaii Territory	155	Hawaii	0015	H	0020		HAWAII County Tract H0020 - SOUTH KONA DISTRICT	398	332
G1550015H0021	1940	Hawaii Territory	155	Hawaii	0015	H	0021		HAWAII County Tract H0021 - KAU DISTRICT	1280	805
G1550015H0022	1940	Hawaii Territory	155	Hawaii	0015	H	0022		HAWAII County Tract H0022 - KAU DISTRICT	2360	1136
G15500350001	1940	Hawaii Territory	155	Honolulu	0035		0001		HONOLULU County Tract 0001 - HONOLULU DISTRICT (HONOLULU CITY)	4110	1817
G15500350002	1940	Hawaii Territory	155	Honolulu	0035		0002		HONOLULU County Tract 0002 - HONOLULU DISTRICT (HONOLULU CITY)	4720	4032
G15500350003	1940	Hawaii Territory	155	Honolulu	0035		0003		HONOLULU County Tract 0003 - HONOLULU DISTRICT (HONOLULU CITY)	4902	4881
G15500350004	1940	Hawaii Territory	155	Honolulu	0035		0004		HONOLULU County Tract 0004 - HONOLULU DISTRICT (HONOLULU CITY)	1407	1324
G15500350005	1940	Hawaii Territory	155	Honolulu	0035		0005		HONOLULU County Tract 0005 - HONOLULU DISTRICT (HONOLULU CITY)	2887	2150
G15500350006	1940	Hawaii Territory	155	Honolulu	0035		0006		HONOLULU County Tract 0006 - HONOLULU DISTRICT (HONOLULU CITY)	4439	3987
G15500350007	1940	Hawaii Territory	155	Honolulu	0035		0007		HONOLULU County Tract 0007 - HONOLULU DISTRICT (HONOLULU CITY)	3354	2670
G15500350008	1940	Hawaii Territory	155	Honolulu	0035		0008		HONOLULU County Tract 0008 - HONOLULU DISTRICT (HONOLULU CITY)	5209	3714
G15500350009	1940	Hawaii Territory	155	Honolulu	0035		0009		HONOLULU County Tract 0009 - HONOLULU DISTRICT (HONOLULU CITY)	2994	2027
G15500350010	1940	Hawaii Territory	155	Honolulu	0035		0010		HONOLULU County Tract 0010 - HONOLULU DISTRICT (HONOLULU CITY)	3169	3209
G15500350011	1940	Hawaii Territory	155	Honolulu	0035		0011		HONOLULU County Tract 0011 - HONOLULU DISTRICT (HONOLULU CITY)	1702	1931
G15500350012	1940	Hawaii Territory	155	Honolulu	0035		0012		HONOLULU County Tract 0012 - HONOLULU DISTRICT (HONOLULU CITY)	2435	1229
G15500350013	1940	Hawaii Territory	155	Honolulu	0035		0013		HONOLULU County Tract 0013 - HONOLULU DISTRICT (HONOLULU CITY)	2597	1913
G15500350014	1940	Hawaii Territory	155	Honolulu	0035		0014		HONOLULU County Tract 0014 - HONOLULU DISTRICT (HONOLULU CITY)	2757	2310
G15500350015	1940	Hawaii Territory	155	Honolulu	0035		0015		HONOLULU County Tract 0015 - HONOLULU DISTRICT (HONOLULU CITY)	2329	2535
G15500350016	1940	Hawaii Territory	155	Honolulu	0035		0016		HONOLULU County Tract 0016 - HONOLULU DISTRICT (HONOLULU CITY)	4265	4084
G15500350017	1940	Hawaii Territory	155	Honolulu	0035		0017		HONOLULU County Tract 0017 - HONOLULU DISTRICT (HONOLULU CITY)	865	981
G15500350018	1940	Hawaii Territory	155	Honolulu	0035		0018		HONOLULU County Tract 0018 - HONOLULU DISTRICT (HONOLULU CITY)	3752	3470
G15500350019	1940	Hawaii Territory	155	Honolulu	0035		0019		HONOLULU County Tract 0019 - HONOLULU DISTRICT (HONOLULU CITY)	2085	2303
G15500350020	1940	Hawaii Territory	155	Honolulu	0035		0020		HONOLULU County Tract 0020 - HONOLULU DISTRICT (HONOLULU CITY)	2109	2370
G15500350021	1940	Hawaii Territory	155	Honolulu	0035		0021		HONOLULU County Tract 0021 - HONOLULU DISTRICT (HONOLULU CITY)	2747	3192
G15500350022	1940	Hawaii Territory	155	Honolulu	0035		0022		HONOLULU County Tract 0022 - HONOLULU DISTRICT (HONOLULU CITY)	3692	3658
G15500350023	1940	Hawaii Territory	155	Honolulu	0035		0023		HONOLULU County Tract 0023 - HONOLULU DISTRICT (HONOLULU CITY)	3119	2871
G15500350024	1940	Hawaii Territory	155	Honolulu	0035		0024		HONOLULU County Tract 0024 - HONOLULU DISTRICT (HONOLULU CITY)	3973	4051
G15500350025	1940	Hawaii Territory	155	Honolulu	0035		0025		HONOLULU County Tract 0025 - HONOLULU DISTRICT (HONOLULU CITY)	5247	4435
G15500350026	1940	Hawaii Territory	155	Honolulu	0035		0026		HONOLULU County Tract 0026 - HONOLULU DISTRICT (HONOLULU CITY)	3459	3553
G15500350027	1940	Hawaii Territory	155	Honolulu	0035		0027		HONOLULU County Tract 0027 - HONOLULU DISTRICT (HONOLULU CITY)	2303	2270
G15500350028	1940	Hawaii Territory	155	Honolulu	0035		0028		HONOLULU County Tract 0028 - HONOLULU DISTRICT (HONOLULU CITY)	4707	4585
G15500350029	1940	Hawaii Territory	155	Honolulu	0035		0029		HONOLULU County Tract 0029 - HONOLULU DISTRICT (HONOLULU CITY)	3400	3040
G15500350030	1940	Hawaii Territory	155	Honolulu	0035		0030		HONOLULU County Tract 0030 - KOOLAUPOKO DISTRICT	1944	1675
G15500350031	1940	Hawaii Territory	155	Honolulu	0035		0031		HONOLULU County Tract 0031 - KOOLAUPOKO DISTRICT	3035	2352
G15500350032	1940	Hawaii Territory	155	Honolulu	0035		0032		HONOLULU County Tract 0032 - KOOLAULOA DISTRICT	1085	784
G15500350033	1940	Hawaii Territory	155	Honolulu	0035		0033		HONOLULU County Tract 0033 - KOOLAULOA DISTRICT	1923	1176
G15500350034	1940	Hawaii Territory	155	Honolulu	0035		0034		HONOLULU County Tract 0034 - WAIALUA DISTRICT	2288	1246
G15500350035	1940	Hawaii Territory	155	Honolulu	0035		0035		HONOLULU County Tract 0035 - WAIALUA DISTRICT	2741	2122
G15500350036	1940	Hawaii Territory	155	Honolulu	0035		0036		HONOLULU County Tract 0036 - WAHIAWA DISTRICT	3284	2802
G15500350037	1940	Hawaii Territory	155	Honolulu	0035		0037		HONOLULU County Tract 0037 - WAHIAWA DISTRICT	14862	1469
G15500350038	1940	Hawaii Territory	155	Honolulu	0035		0038		HONOLULU County Tract 0038 - WAIANAE DISTRICT	1699	1249
G15500350039	1940	Hawaii Territory	155	Honolulu	0035		0039		HONOLULU County Tract 0039 - EWA DISTRICT	3338	2051
G15500350040	1940	Hawaii Territory	155	Honolulu	0035		0040		HONOLULU County Tract 0040 - EWA DISTRICT	5614	3881
G15500350041	1940	Hawaii Territory	155	Honolulu	0035		0041		HONOLULU County Tract 0041 - EWA DISTRICT	3046	1760
G15500350042	1940	Hawaii Territory	155	Honolulu	0035		0042		HONOLULU County Tract 0042 - EWA DISTRICT	8860	2052
G15500359998	1940	Hawaii Territory	155	Honolulu	0035		9998		HONOLULU County Tract 9999 - HONOLULU DISTRICT (PALMYRA ISLAND)	32	0
G15500359999	1940	Hawaii Territory	155	Honolulu	0035		9999		HONOLULU County Tract 9999 - OUTLYING ISLANDS	557	3
G1550075K0001	1940	Hawaii Territory	155	Kauai	0075	K	0001		KAUAI County Tract K0001 - WAIMEA DISTRICT	91	91
G1550075K0002	1940	Hawaii Territory	155	Kauai	0075	K	0002		KAUAI County Tract K0002 - WAIMEA DISTRICT	2187	1359
G1550075K0003	1940	Hawaii Territory	155	Kauai	0075	K	0003		KAUAI County Tract K0003 - WAIMEA DISTRICT	3667	2159
G1550075K0004	1940	Hawaii Territory	155	Kauai	0075	K	0004		KAUAI County Tract K0004 - WAIMEA DISTRICT	733	565
G1550075K0005	1940	Hawaii Territory	155	Kauai	0075	K	0005		KAUAI County Tract K0005 - KOLOA DISTRICT	2999	2257
G1550075K0006	1940	Hawaii Territory	155	Kauai	0075	K	0006		KAUAI County Tract K0006 - KOLOA DISTRICT	1971	1266
G1550075K0007	1940	Hawaii Territory	155	Kauai	0075	K	0007		KAUAI County Tract K0007 - LIHUE DISTRICT	1405	955
G1550075K0008	1940	Hawaii Territory	155	Kauai	0075	K	0008		KAUAI County Tract K0008 - LIHUE DISTRICT	3396	2140
G1550075K0009	1940	Hawaii Territory	155	Kauai	0075	K	0009		KAUAI County Tract K0009 - KAWAIHAU DISTRICT	787	497
G1550075K0010	1940	Hawaii Territory	155	Kauai	0075	K	0010		KAUAI County Tract K0010 - KAWAIHAU DISTRICT	1829	1390
G1550075K0011	1940	Hawaii Territory	155	Kauai	0075	K	0011		KAUAI County Tract K0011 - KAWAIHAU DISTRICT	1285	724
G1550075K0012	1940	Hawaii Territory	155	Kauai	0075	K	0012		KAUAI County Tract K0012 - HANALEI DISTRICT	731	429
G1550075K0013	1940	Hawaii Territory	155	Kauai	0075	K	0013		KAUAI County Tract K0013 - HANALEI DISTRICT	545	360
G1550095M0001	1940	Hawaii Territory	155	Maui	0095	M	0001		MAUI County Tract M0001 - HANA DISTRICT	214	173
G1550095M0002	1940	Hawaii Territory	155	Maui	0095	M	0002		MAUI County Tract M0002 - HANA DISTRICT	1228	778
G1550095M0003	1940	Hawaii Territory	155	Maui	0095	M	0003		MAUI County Tract M0003 - HANA DISTRICT	141	129
G1550095M0004	1940	Hawaii Territory	155	Maui	0095	M	0004		MAUI County Tract M0004 - MAKAWAO DISTRICT	1566	1206
G1550095M0005	1940	Hawaii Territory	155	Maui	0095	M	0005		MAUI County Tract M0005 - MAKAWAO DISTRICT	4717	3743
G1550095M0006	1940	Hawaii Territory	155	Maui	0095	M	0006		MAUI County Tract M0006 - MAKAWAO DISTRICT	1347	1101
G1550095M0007	1940	Hawaii Territory	155	Maui	0095	M	0007		MAUI County Tract M0007 - MAKAWAO DISTRICT	656	579
G1550095M0008	1940	Hawaii Territory	155	Maui	0095	M	0008		MAUI County Tract M0008 - WAILUKU DISTRICT	1738	1209
G1550095M0009	1940	Hawaii Territory	155	Maui	0095	M	0009		MAUI County Tract M0009 - WAILUKU DISTRICT	3189	2378
G1550095M0010	1940	Hawaii Territory	155	Maui	0095	M	0010		MAUI County Tract M0010 - WAILUKU DISTRICT	1206	987
G1550095M0011	1940	Hawaii Territory	155	Maui	0095	M	0011		MAUI County Tract M0011 - WAILUKU DISTRICT	3811	3508
G1550095M0012	1940	Hawaii Territory	155	Maui	0095	M	0012		MAUI County Tract M0012 - WAILUKU DISTRICT	650	425
G1550095M0013	1940	Hawaii Territory	155	Maui	0095	M	0013		MAUI County Tract M0013 - WAILUKU DISTRICT	1119	831
G1550095M0014	1940	Hawaii Territory	155	Maui	0095	M	0014		MAUI County Tract M0014 - LAHAINA DISTRICT	621	442
G1550095M0015	1940	Hawaii Territory	155	Maui	0095	M	0015		MAUI County Tract M0015 - LAHAINA DISTRICT	4162	3066
G1550095M0016	1940	Hawaii Territory	155	Maui	0095	M	0016		MAUI County Tract M0016 - LANAI DISTRICT	2552	1168
G1550095M0017	1940	Hawaii Territory	155	Maui	0095	M	0017		MAUI County Tract M0017 - MOLOKAI DISTRICT	2367	1461
G1550095M0018	1940	Hawaii Territory	155	Maui	0095	M	0018		MAUI County Tract M0018 - MOLOKAI DISTRICT	648	418
G1550095M0019	1940	Hawaii Territory	155	Maui	0095	M	0019		MAUI County Tract M0019 - KALAWAO DISTRICT	266	180
