# Supplementary material for: Estimating the causal effect of redlining on present-day air pollution
Source: Biometrics. 2026 Jan 15;82(1):ujaf173. doi: 10.1093/biomtc/ujaf173 (PMC12805554; doi:10.1093/biomtc/ujaf173)
Supplement: ujaf173_Supplemental_Files — Web Appendices (A–E), Web Tables (S1–S5), and Web Figures (S1–S7) referenced in Sections 2 and 4–8, as well as the code used to implement the proposed methods, are available with this paper at the Biometrics website on Oxford Academic. [file ujaf173_supplemental_files.zip › Estimating the Causal Effect of Redlining on Present-day Air Pollution/Air_Pollution_Redlining-main/src/redlining_model_nonlatent_w3.R]

###########################################################################
############################# SETUP in HPC ################################
###########################################################################
args = commandArgs(TRUE)
print(args)

source("./src/helper.R")
source("./src/bayes_mcmc_nolatent_3w.R")
source("./src/spline.R")
library(tidyr)
library(caret)

cases <- rbind(as.matrix(expand.grid(0:9/10, # ratio.uy
                                     c(1,2) # pm25 or no2 
                                     ))) 

i <- as.integer(args[1])
ratio.uy <- cases[i, 1]
if(cases[i, 2] == 1) {outcome="pm25"} else {outcome="no2"} 

iter=30*10^4; nburn=15*10^4; nthin=10; nc=1 # 4min for 10^4 in local 

## Test 
# iter=2000; nburn=1000; nthin=1
# iter=30; nburn=15; nthin=1
# args=2

############################# load redlining data ############################# 
splineBy <- readRDS(paste0("data/cleaned/RedliningSplineMat_R", ratio.uy*100, ".rds"))

dt <- readRDS("data/cleaned/final_census1940.rds")

dt <- dt %>% group_by(SPL) %>% mutate(
  wt.mean.rent.center = wt.mean.rent - mean(wt.mean.rent, na.rm=T), 
  pm25 = pm25 - mean(pm25, na.rm=T),
  no2 = no2 - mean(no2, na.rm=T)
) %>% data.frame(.) 

dt$W1 <- dt$bc.rate.employed
dt$W2 <- dt$wt.mean.rent.center
dt$V <- dt$pct.black.pop40.rank

########################## proxy, treatment, outcome ############################# 
# dt$W1 <- dt$W1/sd(dt$W1,na.rm=T)
# dt$W2 <- dt$W2/sd(dt$W2,na.rm=T)
# dt$V <- dt$V/sd(dt$V,na.rm=T)

dt$Y <- dt[[outcome]]

dt$X <- dt$holc
dt$X[dt$X <= 2] = 1; dt$X[dt$X >= 3] = 2 ## binary treatment 


###########################################################################
######################### Case: real data analysis ########################
###########################################################################
list2env(lapply(as.list(dt[, c("Y", "W1", "W2", "V", "X", "SPL")]), as.vector), .GlobalEnv)

## set up output 
output.folder <- paste0("redlining_mcmc_nonlatent_w3") 
list2env(output.create(id=output.folder, id2=""), globalenv())
output.file <- file.path(output.folder, paste0(outcome, "_3w_s", ratio.uy*100, ".Rdata"))

timestamp()
## Test
# knowU=F; censor.w=F; two.proxy=T; tobit.v=T; test.idx=NA

model <- gibbs_sample(Y=Y, X=X, W1=W1, W2=W2, V=V, SPL=SPL,
                      splineBZ=splineBy,
                      iter=iter, nburn=nburn, nthin=nthin) 

save(dt, model, file= output.file)

# plot(model$out$theta.2-model$out$theta.1)
# colMeans(model$out[model$out$post==1,])


################################################################
################################################################
################################################################
library(ggplot2)
library(viridis)
library(tidyr)
library(dplyr)

input <- output <- "output/redlining_mcmc_nonlatent_w3"
u <- 0; ratio.u <- 0

for (outcome in c("pm25", "no2")) {
  tb1 <- c()
  for (ratio.uy in c(0,.1,.15,.2,.25,.3,.35,.4,.45,.5,.6,.7,.8,.9)) {
    file_path <- file.path(input, paste0(outcome, "_3w_s", ratio.uy*100, ".Rdata"))
    info <- file.info(file_path)
    
    if (is.na(info$size)) { warning(paste("File not exist:", file_path))
    } else if (info$size < .1) { warning(paste("File empty:", file_path))
    } else { continue_read <- TRUE
    
    tryCatch(load(file_path), error = function(e) { continue_read <<- FALSE})
    if(continue_read) {
      
      values <- (model$out$theta.2-model$out$theta.1)[model$out$post==1]
      q025 <- quantile(values, .025)
      q975 <- quantile(values, .975)
      
      tb1 <- rbind(tb1, c(u, ratio.u*100, ratio.uy*100, mean(values), sd(values),
                     q025, q975, model$WAIC$WAIC[4], sum(model$WAIC$WAIC[1:4])))
      rm(model)
    }
    }}
  
  tb1 <- data.frame(tb1)
  colnames(tb1) = c("u", "ratio.u", "ratio.uy", "estimate", "sd",
                    "low", "high", "waic", "waic.full")
  print(head(tb1))
  saveRDS(tb1, file = paste0(output, "/", outcome, "_w3.rds"))
}


################################################################
################################################################
################################################################
library(ggplot2)
library(viridis)
library(tidyr)
library(dplyr)

input <- output <- "output/redlining_mcmc_nonlatent_w3"
u <- 0; ratio.u <- 0

for (outcome in c("pm25", "no2")) {
  tb1 <- c()
  for (ratio.uy in c(0,.1,.15,.2,.25,.3,.35,.4,.45,.5,.6,.7,.8,.9)) {
    file_path <- file.path(input, paste0(outcome, "_3w_s", ratio.uy*100, ".Rdata"))
    info <- file.info(file_path)
    
    if (is.na(info$size)) { warning(paste("File not exist:", file_path))
    } else if (info$size < .1) { warning(paste("File empty:", file_path))
    } else { continue_read <- TRUE
    
    tryCatch(load(file_path), error = function(e) { continue_read <<- FALSE})
    if(continue_read) {
      model$BU.mean <- NA 
      tb1 <- rbind(tb1, cbind(u, ratio.u*100, ratio.uy*100, dt$neighborho, model$BU.mean, model$BZ.mean))
      rm(model) }}}
  
  tb1 <- data.frame(tb1)
  colnames(tb1) = c("u", "ratio.u", "ratio.uy", "location", "BU", "BZ")
  print(head(tb1))
  saveRDS(tb1, file = paste0(output, "/", outcome, "_BZ.rds"))
}


################################################################
################################################################
################################################################
library(ggplot2)
library(viridis)
library(tidyr)
library(dplyr)

input <- output <- "output/redlining_mcmc_nonlatent_w3"
u <- 0; ratio.u <- 0

for (outcome in c("pm25", "no2")) {
  tb1 <- c()
  for (ratio.uy in c(0,.1,.15,.2,.25,.3,.35,.4,.45,.5,.6,.7,.8,.9)) {
    file_path <- file.path(input, paste0(outcome, "_3w_s", ratio.uy*100, ".Rdata"))
    info <- file.info(file_path)
    
    if (is.na(info$size)) { warning(paste("File not exist:", file_path))
    } else if (info$size < .1) { warning(paste("File empty:", file_path))
    } else { continue_read <- TRUE
    
    tryCatch(load(file_path), error = function(e) { continue_read <<- FALSE})
    if(continue_read) {
      tb1 <- rbind(tb1, c(u, ratio.u*100, ratio.uy*100, colMeans(model$out[model$out$post==1,])))
      # rm(model) 
      }}}
  
  tb1 <- data.frame(tb1)
  colnames(tb1) = c("u", "ratio.u", "ratio.uy", names(model$out))
  print(head(tb1))
  saveRDS(tb1, file = paste0(output, "/", outcome, "_params.rds"))
}
