# Supplementary material for: Estimating the causal effect of redlining on present-day air pollution
Source: Biometrics. 2026 Jan 15;82(1):ujaf173. doi: 10.1093/biomtc/ujaf173 (PMC12805554; doi:10.1093/biomtc/ujaf173)
Supplement: ujaf173_Supplemental_Files — Web Appendices (A–E), Web Tables (S1–S5), and Web Figures (S1–S7) referenced in Sections 2 and 4–8, as well as the code used to implement the proposed methods, are available with this paper at the Biometrics website on Oxford Academic. [file ujaf173_supplemental_files.zip › Estimating the Causal Effect of Redlining on Present-day Air Pollution/Air_Pollution_Redlining-main/src/simu7_nonlatent_w3.csh]

#!/bin/tcsh
    #BSUB -J simulation[1-500]
    #BSUB -q stat
    #BSUB -W 00:10
    #BSUB -n 1
    ##BSUB -R "rusage[mem=5GB]"
    #BSUB -o out.%J
    #BSUB -e err.%J
    /usr/local/usrapps/$GROUP/$USER/env_redlining/bin/Rscript ./src/simu7_nonlatent_w3.R $LSB_JOBINDEX
